# Supplementary material for: ALAN is a computational approach that interprets genomic findings in the context of tumor ecosystems
Source: Commun Biol. 2023 Apr 14;6:417. doi: 10.1038/s42003-023-04795-1 (PMC10104859; doi:10.1038/s42003-023-04795-1)
Supplement: Supplementary file 4 — Supplementary Data 1 [file 42003_2023_4795_MOESM4_ESM.xlsx]

## Sheet: Figure 2b
Gene	Gene Pofile Correlation with AR (Export Matrix 2)
AR	1
LAS1L	0.843344
OPHN1	0.747698
ZC4H2	-0.23861
MSN	-0.46954
ZC3H12B	-0.54442
EDA2R	-0.63587
HEPH	-0.75004
VSIG4	-0.8082
FOXA1	0.916552
HOXB13	0.895875
GRHL2	0.891487
NCOA2	0.776256
FGFR1	-0.78961
FGFR2	-0.87578

## Sheet: Figure 2c
Chromosome Location	Gene Count
1	246
2	119
3	136
4	60
5	85
6	85
7	110
8	34
9	140
10	56
11	165
12	123
13	11
14	60
15	55
16	152
17	152
18	15
19	194
20	90
21	16
22	48
X	85

## Sheet: Figure 3b
Benign Prostate Tissue		AR	MYC	FOXA1		Primary PCA	gene	AR	MYC	FOXA1		mCRPC		AR	MYC	FOXA1
n=1180	AR	1	-0.569054	0.793474		n=3203	AR	1	0.669999	0.558579		n=2243	AR	1	0.721143	0.916552
	TRAM1L1	0.920603	-0.434112	0.875134			NCOA2	0.992866	0.63243	0.501391			FOXA1	0.916552	0.714023	1
	CDKL5	0.917096	-0.475887	0.882644			DDI2	0.992269	0.649394	0.526181			EARS2	0.911475	0.764236	0.887275
	JAKMIP3	0.908914	-0.638743	0.742843			ZBTB37	0.991565	0.655337	0.5382			SPDEF	0.910806	0.738063	0.956443
	OSBPL6	0.904684	-0.537471	0.84997			LMBRD2	0.990584	0.627915	0.53493			SHROOM3	0.910036	0.710777	0.960681
	SP5	0.902289	-0.44581	0.852679			LMTK2	0.9901	0.655638	0.519692			LIG3	0.907717	0.759144	0.920649
	TENM1	0.902092	-0.487239	0.857995			APOOL	0.989381	0.651694	0.547789			NKX3.1	0.906073	0.69113	0.966514
	PHKB	0.901842	-0.493408	0.804708			RSC1A1	0.989373	0.660461	0.586982			PRKCD	0.905646	0.766042	0.904381
	NCBP2L	0.900376	-0.446853	0.918463			ANKRD17	0.988746	0.682749	0.597063			TMED4	0.902759	0.709104	0.950738
	SLC30A4	0.895963	-0.483046	0.946698			ARID1A	0.988505	0.678976	0.60837			FASN	0.902593	0.740242	0.875877
	ARHGEF37	0.894853	-0.518844	0.907439			C11orf30	0.988423	0.680935	0.553318			DCXR	0.902304	0.777687	0.924993
	TMEM220	0.892292	-0.436158	0.956837			POMK	0.987568	0.640852	0.4805			PMEPA1	0.901663	0.697001	0.927724
	FOXRED2	0.888789	-0.555407	0.789558			PDPK1	0.987558	0.709221	0.613238			FKBP5	0.901274	0.756409	0.900866
	QDPR	0.888649	-0.571116	0.879555			ERN1	0.987268	0.650438	0.477486			ENTPD6	0.897729	0.626875	0.926229
	EHHADH	0.88787	-0.411381	0.918238			LOC402377	0.986911	0.678441	0.583216			GOLPH3	0.896428	0.69574	0.95582
	REPS2	0.887658	-0.483783	0.784836			MED1	0.986824	0.69449	0.562983			HOXB13	0.895875	0.677495	0.971942
	SEC22C	0.887535	-0.467079	0.7983			KIAA1958	0.986459	0.702882	0.584314			HOMER2	0.895835	0.705759	0.92747
	VPS26B	0.887384	-0.565676	0.905787			GTF2A1	0.986358	0.622306	0.466849			C1orf116	0.895578	0.705019	0.955868
	MAGED2	0.887374	-0.689251	0.793609			WIPF2	0.986108	0.611756	0.497701			HMGXB3	0.894547	0.651478	0.908257
	ZNF827	0.885606	-0.371516	0.973492			IPP	0.986094	0.623675	0.553958			PTPA	0.893658	0.714707	0.941656
	X1.Mar.2	0.884944	-0.449375	0.948463			SLC9A7	0.986049	0.633184	0.608995			BAIAP2	0.893183	0.720715	0.93855
	X1.Mar.3	0.884944	-0.449375	0.948463			C9orf129	0.985931	0.672187	0.534966			GRHL2	0.891487	0.699731	0.881707
	BRINP3	0.883532	-0.383437	0.96105			TRIM44	0.985866	0.663764	0.502562			PITPNA	0.890728	0.665001	0.937819
	ALDH6A1	0.880455	-0.455912	0.782412			DAAM1	0.985234	0.610053	0.499466			GMPR	0.890508	0.587203	0.84243
	PIFO	0.878764	-0.628878	0.849835			GTF3C4	0.985125	0.654716	0.469003			MLEC	0.889631	0.690771	0.938665
	LRRC9	0.878382	-0.443485	0.955822			GIGYF2	0.984658	0.621261	0.565383			SND1	0.888864	0.753939	0.921825
	IL5RA	0.877581	-0.449029	0.939077			RREB1	0.984441	0.620874	0.552692			PAK4	0.888624	0.662925	0.953459
	FOCAD	0.877436	-0.556391	0.885513			RAPGEF6	0.984255	0.664818	0.476984			GATA2	0.888186	0.729618	0.908256
	ABAT	0.876613	-0.398666	0.968894			LCOR	0.983957	0.645431	0.485474			SLC25A38	0.887961	0.710233	0.936227
	UMOD	0.875544	-0.390251	0.937574			NHLRC2	0.98395	0.662234	0.589268			STUB1	0.887145	0.781719	0.897844
	C15orf65	0.874102	-0.466777	0.868421			C20orf94	0.983882	0.617855	0.482676			C1orf21	0.887051	0.777869	0.893821
	DLGAP2	0.873735	-0.521681	0.903293			DHX33	0.983838	0.720939	0.546479			TTLL12	0.885566	0.847033	0.914786
	DBT	0.873388	-0.388769	0.848021			YLPM1	0.983593	0.653033	0.51006			ZER1	0.885522	0.651383	0.956202
	SLC7A4	0.871422	-0.494071	0.911837			EP300	0.98341	0.652017	0.494432			SMCO4	0.885457	0.741449	0.929761
	NAAA	0.871276	-0.304855	0.957725			RASEF	0.983205	0.65612	0.628201			MSTO1	0.885316	0.707389	0.910072
	NDRG3	0.87099	-0.628128	0.851744			BIRC6	0.983062	0.624698	0.493485			FAM120AOS	0.885276	0.704643	0.943679
	NPY4R	0.869766	-0.476092	0.946534			C9orf41	0.982992	0.695104	0.577295			ACLY	0.885013	0.661312	0.95145
	SLC2A10	0.867771	-0.314839	0.961808			KLHDC10	0.982812	0.651713	0.478533			FKBP4	0.884349	0.765132	0.915391
	RAB6C	0.866735	-0.396256	0.97285			GMCL1L	0.982705	0.674413	0.60118			TOB1	0.884331	0.694037	0.95485
	PRIM2	0.866056	-0.548131	0.909847			RC3H2	0.982297	0.659219	0.473072			CORO2A	0.884164	0.706885	0.935889
	SHANK2	0.865943	-0.556347	0.886085			WDFY3	0.981792	0.651462	0.486937			LRRC26	0.883626	0.623836	0.90256
	ADI1	0.864751	-0.451333	0.842578			EHF	0.981745	0.630527	0.505192			CRB3	0.883205	0.71773	0.936877
	OPRK1	0.864468	-0.499412	0.937033			UHMK1	0.981296	0.631392	0.458757			NMRAL1	0.88299	0.732895	0.897204
	TAOK3	0.862387	-0.62877	0.697814			CHD8	0.981158	0.650564	0.505683			IGSF8	0.882322	0.626179	0.93919
	EPHX2	0.861701	-0.52323	0.934454			WDR31	0.98106	0.624726	0.447645			NUDT16L1	0.881407	0.724891	0.870071
	NIPAL3	0.861529	-0.385595	0.975165			RAPGEF2	0.98099	0.635782	0.536418			GEMIN8	0.881327	0.768917	0.882172
	WTH3DI	0.860868	-0.381722	0.965252			SPTLC2	0.980938	0.626787	0.486182			NME4	0.880897	0.720728	0.904197
	LDHD	0.860362	-0.625588	0.850296			SMCR8	0.980832	0.695154	0.522596			HN1L	0.880631	0.771555	0.927511
	MAP7D2	0.860216	-0.415963	0.901975			ATRN	0.98075	0.629432	0.562424			WWC1	0.880423	0.649749	0.916397
	TMEM268	0.859532	-0.316124	0.980069			RGP1	0.980427	0.608343	0.45057			CBX4	0.879879	0.692624	0.938233
	C1orf115	0.859127	-0.350546	0.969756			MLL3	0.980425	0.676398	0.522065			USP54	0.879733	0.657824	0.927524
	EPHA5	0.858108	-0.411568	0.913121			MTMR12	0.980324	0.618432	0.502578			EHF	0.879457	0.706661	0.95556
	ELFN2.1	0.85754	-0.502878	0.926578			ZNF573	0.980311	0.677672	0.496663			BSDC1	0.879452	0.711334	0.953265
	SLC45A3	0.857474	-0.464019	0.95773			ZNF609	0.980291	0.664066	0.538082			ATP6V0E2	0.878487	0.710846	0.893448
	DNAH7	0.85696	-0.337405	0.949662			MAP3K13	0.980286	0.666666	0.531008			SLC25A6	0.878295	0.831563	0.920987
	ELFN2	0.856845	-0.441118	0.937727			ZNF41	0.980092	0.637791	0.489404			GALNT11	0.877812	0.6798	0.948418
	TMEM132D	0.856403	-0.443005	0.930554			ZNF426	0.980053	0.647605	0.448345			CANT1	0.877635	0.68395	0.945783
	OR51E1	0.856051	-0.376254	0.919595			CLOCK	0.979868	0.606079	0.448484			TPD52	0.877583	0.77759	0.900354
	ARG2	0.855583	-0.324298	0.965842			PRKAR2A	0.979797	0.598158	0.458094			NUDT9	0.877484	0.71398	0.931198
	RCAN3	0.855529	-0.392888	0.972381			PARD3B	0.979796	0.611732	0.453585			DLX1	0.877258	0.791328	0.857388
	OR14I1	0.855104	-0.371271	0.890865			ZNF462	0.979751	0.622817	0.577531			SMYD5	0.876647	0.715302	0.875774
	C11orf54	0.855084	-0.421654	0.917864			SLC30A6	0.979468	0.630192	0.517496			TRAF4	0.876079	0.716937	0.909519
	ACER1	0.855066	-0.573785	0.890706			PDP2	0.979437	0.631826	0.517337			RHOU	0.875738	0.681628	0.886451
	ZNF589	0.854964	-0.523212	0.916077			SHPRH	0.979336	0.706041	0.518839			BAD	0.875714	0.713352	0.936772
	NEFH	0.854577	-0.435095	0.954512			POLR3A	0.979313	0.722798	0.57959			HMG20B	0.875111	0.713879	0.887228
	TCERG1L	0.854325	-0.444504	0.915804			NEU3	0.979128	0.624975	0.438474			KLK4	0.874745	0.683282	0.901416
	FAM46D	0.854252	-0.438642	0.875502			C22orf30	0.978931	0.706172	0.588321			FLNB	0.874705	0.609105	0.917645
	ZNF813	0.854012	-0.463072	0.939284			MPZL3	0.978914	0.664066	0.531813			METTL26	0.874591	0.846957	0.878835
	ECI2	0.853515	-0.453989	0.816559			SYNRG	0.978804	0.61891	0.582875			HSPA9	0.874103	0.739202	0.931112
	PRDM8	0.852992	-0.787239	0.716427			UBXN7	0.97865	0.629486	0.429597			SLC2A12	0.873328	0.591699	0.941849
	LGALSL	0.852956	-0.360182	0.91508			WNK3	0.978503	0.610698	0.590795			LRRC41	0.873246	0.752001	0.940273
	DHTKD1	0.852762	-0.258551	0.97857			FAM168A	0.978493	0.590934	0.405693			FAM174B	0.872731	0.643659	0.938249
	RDH11	0.852703	-0.358762	0.966029			VPRBP	0.978302	0.686465	0.617324			ACACA	0.872357	0.699399	0.87058
	TIMD4	0.852699	-0.410851	0.879519			CHD6	0.978196	0.675137	0.631889			RNF41	0.872156	0.751551	0.91862
	POTEG	0.852678	-0.490602	0.912001			ZNF281	0.978182	0.667066	0.513313			CERS4	0.872081	0.586847	0.904132
	CHRNA2	0.852584	-0.481472	0.933756			RPS6KA6	0.978062	0.709349	0.629479			POLD2	0.871545	0.793026	0.906909
	SLC23A1	0.851362	-0.389557	0.973125			CEP97	0.97801	0.664026	0.485334			APLP2	0.871425	0.67254	0.926141
	OSCP1	0.851211	-0.431851	0.764664			SERINC5	0.977909	0.60749	0.5062			SLC25A23	0.87142	0.738397	0.941427
	PHGDH	0.85099	-0.38516	0.949168			EYA3	0.97785	0.670496	0.526084			PYGO2	0.871242	0.745212	0.942293
	SH3BGRL2	0.850734	-0.405449	0.825852			SLC25A40	0.977776	0.701109	0.617992			PYCR1	0.871085	0.824057	0.875339
	GALNT11	0.85051	-0.41642	0.642135			RBBP5	0.977771	0.635083	0.513084			PLD6	0.870837	0.770779	0.863309
	CFAP206	0.850398	-0.279954	0.949936			AVL9	0.977573	0.709207	0.61156			MLF2	0.870469	0.710517	0.914379
	CLUL1	0.849785	-0.377053	0.978101			ZKSCAN1	0.977541	0.696628	0.507496			SYNGR2	0.870228	0.70029	0.927181
	LA16c.312E8.5	0.849063	-0.369038	0.97404			ZNF791	0.977429	0.642467	0.461199			RAB1B	0.870104	0.705354	0.955355
	SLC22A3	0.848981	-0.511612	0.712709			TRIP11	0.977355	0.642954	0.55084			LRIG1	0.870019	0.635489	0.941452
	SEMA4G	0.848929	-0.478173	0.939732			C4orf41	0.977192	0.650538	0.639881			HYPK	0.869773	0.815504	0.890263
	ST8SIA6	0.848595	-0.540587	0.798906			KIF1B	0.977114	0.618586	0.520931			RIPK2	0.869321	0.767464	0.86232
	NKX3.1	0.848559	-0.400642	0.97331			CDK12	0.976552	0.675711	0.531538			ECSIT	0.869067	0.809709	0.915709
	DNAH9	0.848488	-0.616778	0.746437			NUP155	0.976419	0.705561	0.51431			PDXDC1	0.869055	0.590095	0.940587
	LSAMP	0.848447	-0.717195	0.598328			AKAP9	0.976289	0.708879	0.574743			KRT18	0.868952	0.690529	0.944006
	PRKG2	0.848432	-0.654491	0.812114			TUBGCP4	0.976046	0.678998	0.452188			AAMP	0.868947	0.716263	0.923683
	MME	0.848272	-0.302454	0.963092			TGFBRAP1	0.976014	0.647436	0.510286			QPCTL	0.868936	0.7062	0.855372
	CALN1	0.848249	-0.674317	0.800534			ZDHHC20	0.976005	0.60549	0.45203			SHROOM2	0.868842	0.575664	0.934924
	FECH	0.848107	-0.566614	0.657987			HEATR5B	0.975888	0.702522	0.670748			AP1M2	0.868701	0.708552	0.928743
	NUDT12	0.847929	-0.328213	0.944628			C2orf86	0.975733	0.665752	0.554619			GTF3C1	0.868427	0.555673	0.886342
	NT5DC1	0.847878	-0.285474	0.981194			UHRF1BP1	0.975717	0.737687	0.677477			DNAL4	0.868228	0.757215	0.932628
	TSC22D3	0.847674	-0.534045	0.694111			TRRAP	0.975664	0.715271	0.520289			CYB561	0.868021	0.620834	0.902179
	PDE8B	0.847472	-0.26521	0.964291			CSNK2A1P	0.975603	0.696261	0.581134			GLB1L2	0.867994	0.733566	0.906405
	GHR	0.847052	-0.689688	0.587412			IPMK	0.975438	0.637694	0.43926			PDE12	0.867831	0.752407	0.906095
	CACNA1B	0.846847	-0.517807	0.857537			SBNO1	0.975399	0.639083	0.472104			ELK1	0.867137	0.720598	0.920911
	C1orf87	0.846671	-0.50127	0.781353			C1orf58	0.975184	0.642056	0.495548			TRPC4AP	0.867108	0.700553	0.90226
	PDE11A	0.846512	-0.326175	0.967907			CSNK1G1	0.97515	0.68348	0.517794			DOPEY2	0.867004	0.574922	0.920425
	TDRD5	0.845785	-0.371582	0.970002			C10orf118	0.975079	0.617141	0.588422			ADCK2	0.86696	0.73166	0.865
	PEBP4	0.845773	-0.377917	0.943032			TRPM7	0.975078	0.658429	0.551181			DHTKD1	0.866574	0.669928	0.945142
	POTEM	0.845764	-0.47295	0.934813			SEC24B	0.974979	0.652439	0.543286			HSP90AB1	0.866436	0.758618	0.934645
	TXNDC16	0.845361	-0.364431	0.865652			BAGE2	0.974861	0.62831	0.408486			ALG2	0.866427	0.659966	0.916513
	CAB39L	0.845116	-0.373887	0.941271			VPS13B	0.974767	0.685883	0.607421			TEX264	0.866366	0.690839	0.879618
	GMNC	0.84492	-0.302228	0.963646			ZNF829	0.974545	0.688042	0.513066			SLC2A4RG	0.866115	0.667107	0.911471
	TCAF1	0.844645	-0.450446	0.752371			DOCK7	0.974507	0.66577	0.644527			UNC119B	0.866085	0.748763	0.932879
	POTEH	0.844325	-0.446542	0.936112			TRIO	0.974492	0.658382	0.425246			ATPAF2	0.86594	0.806872	0.894725
	PTPN20	0.843879	-0.402493	0.9086			TTC37	0.974351	0.662629	0.579735			CCND1	0.865909	0.641096	0.91008
	PPM1H	0.843424	-0.401631	0.960339			KIAA0240	0.974088	0.624717	0.492342			ARFGEF3	0.865857	0.601864	0.925253
	EFCAB12	0.842687	-0.472641	0.940245			TSTD2	0.974076	0.646514	0.51173			NANS	0.864752	0.622035	0.926776
	TMEM254	0.842328	-0.33931	0.982027			BRWD3	0.974065	0.672152	0.452308			ADI1	0.864661	0.704121	0.928587
	ACACA	0.841925	-0.389375	0.955712			ATG2B	0.974063	0.666142	0.572494			CAMSAP3	0.864656	0.67964	0.915724
	DPYS	0.841707	-0.422619	0.930013			STRN	0.974062	0.672638	0.512641			NR2F6	0.864638	0.717012	0.916073
	PNPLA4	0.841171	-0.328012	0.844388			KIAA0562	0.974024	0.607926	0.488269			PIGO	0.864551	0.605146	0.901129
	AKAP7	0.840616	-0.617159	0.786788			PEX26	0.973955	0.598458	0.523921			USP5	0.863983	0.735383	0.884646
	LRP2	0.840545	-0.325564	0.941345			FAM63B	0.973867	0.558738	0.423343			ALDH6A1	0.863557	0.625722	0.943316
	RAB4A	0.840215	-0.425155	0.80427			ZNF570	0.97382	0.627423	0.437925			ZNF652	0.863392	0.604003	0.934314
	EIF2AK4	0.839877	-0.205366	0.817602			GTF2H3	0.973727	0.677748	0.545659			TBC1D14	0.863129	0.670567	0.910082
	LYPLAL1	0.839803	-0.574417	0.817302			FBXW11	0.973669	0.615884	0.579444			ALDH18A1	0.863074	0.770812	0.914227
	SMIM14	0.839257	-0.234715	0.937054			CCNT1	0.973654	0.627869	0.40348			KLHL12	0.863032	0.642161	0.941863
	SHISA9	0.83912	-0.448934	0.883705			GMCL1	0.973635	0.723535	0.676911			THUMPD1	0.862962	0.68594	0.937729
	ERP29	0.839057	-0.25195	0.969379			N4BP2	0.973494	0.661104	0.495064			LRP3	0.862939	0.695051	0.920601
	RP3.422G23.4	0.839007	-0.29757	0.944392			CXADR	0.973412	0.688817	0.497517			SLC35C2	0.862672	0.637684	0.91466
	PABPC1L2B	0.838016	-0.388712	0.970952			YIPF6	0.973291	0.654171	0.651241			PIGM	0.862386	0.719268	0.941266
	AQP11	0.837757	-0.535678	0.913007			LASS6	0.973102	0.662607	0.503696			FOXO3	0.862092	0.701668	0.925495
	DEFB132	0.837681	-0.384426	0.944572			ATP7A	0.972453	0.589198	0.567478			FAM134A	0.861971	0.686325	0.953547
	ENHO	0.837346	-0.599124	0.850095			REST	0.972427	0.599479	0.398449			TMEM268	0.86195	0.614832	0.906258
	PPP3CA	0.83732	-0.370652	0.917348			NOTCH2	0.972387	0.590508	0.402255			NDUFV3	0.861911	0.826438	0.905392
	TCTA	0.837277	-0.544424	0.878788			ATF2	0.972081	0.600981	0.450649			TMEM186	0.86163	0.772031	0.869142
	MEAF6	0.836999	-0.333858	0.915534			NIPAL1	0.972073	0.588722	0.431947			PPM1B	0.861573	0.6261	0.89652
	TTLL2	0.836934	-0.443557	0.914467			USP46	0.971999	0.616486	0.55139			MLST8	0.861533	0.796785	0.900655
	PXMP4	0.836858	-0.585565	0.862521			RAD54L2	0.971497	0.626159	0.392143			FAM120A	0.861256	0.685394	0.9366
	ALDH7A1	0.83682	-0.251562	0.936339			MED13	0.971468	0.642199	0.462993			MAZ	0.86116	0.82772	0.896077
	DNALI1	0.836708	-0.364932	0.963645			ZNF844	0.971387	0.621258	0.457932			FBXO21	0.860981	0.749637	0.945681
	OR2L13	0.83667	-0.517393	0.890167			ZNF28	0.97138	0.617382	0.57061			NAPA	0.860972	0.652119	0.916305
	ERGIC1	0.836098	-0.267685	0.975074			BRPF3	0.971246	0.72688	0.679594			DOLPP1	0.860856	0.727567	0.910215
	GGACT	0.835784	-0.351155	0.927444			ZNF678	0.970975	0.69804	0.643283			HDAC3	0.860833	0.752541	0.920459
	SLC39A10	0.835777	-0.601517	0.786619			TMTC2	0.970949	0.672642	0.573142			MRPS26	0.860813	0.759971	0.887518
	ALAD	0.83546	-0.437741	0.835525			KIAA1715	0.970922	0.623	0.476213			PLPP1	0.860719	0.71766	0.825608
	PDE9A	0.835376	-0.418236	0.939397			KLHL11	0.970916	0.591842	0.37678			PGLS	0.860643	0.735813	0.92597
	TCP10	0.835108	-0.700127	0.705958			CLCN3	0.970592	0.654332	0.664261			NDUFAF3	0.860312	0.68983	0.921692
	BEND4	0.83448	-0.410074	0.963154			PPP4R2	0.970533	0.662365	0.542029			SLC35F2	0.86013	0.793329	0.903606
	RFPL2	0.834474	-0.409217	0.958375			GPR107	0.97018	0.607161	0.632127			SMS	0.860122	0.668732	0.919184
	SYNGR4	0.834434	-0.317225	0.934576			RAD50	0.969977	0.719243	0.547887			SLC39A6	0.860098	0.654148	0.894311
	DLGAP1	0.834311	-0.440906	0.840221			PTPLB	0.969974	0.631468	0.567579			B4GALT3	0.859822	0.734708	0.92845
	NAP1L2	0.834007	-0.285257	0.833086			LATS1	0.969809	0.607704	0.404082			MRPS34	0.859734	0.739197	0.87999
	GLMP	0.833545	-0.41738	0.953529			TAOK1	0.969679	0.596692	0.388209			MRPS2	0.859669	0.84967	0.898109
	GPR148	0.833235	-0.34222	0.919325			RAB3GAP2	0.969424	0.64728	0.575871			STK39	0.859429	0.727054	0.900255
	FAM35A	0.833109	-0.352113	0.959355			RNF160	0.969409	0.609678	0.485411			GLE1	0.859204	0.727744	0.919293
	CHRM1	0.832901	-0.377818	0.976329			NCOR1	0.96936	0.5667	0.411265			PCBD1	0.858922	0.781456	0.905201
	STPG1	0.832862	-0.639317	0.824849			UBR2	0.96934	0.620473	0.40275			GPS1	0.858905	0.765012	0.901286
	C1orf56	0.832801	-0.395474	0.947801			AFF4	0.969292	0.583639	0.46518			BCAT2	0.858389	0.689194	0.931301
	PMEPA1	0.832605	-0.55025	0.882874			SPG11	0.969114	0.632471	0.590358			SMARCD2	0.858332	0.764126	0.913616
	LIM2	0.832496	-0.456449	0.789269			FAM73A	0.969065	0.630342	0.637547			B3GAT3	0.858312	0.673094	0.926405
	CYP39A1	0.832172	-0.557241	0.789775			PHF20	0.968968	0.672115	0.55914			PPP2R1A	0.858064	0.736193	0.932703
	RLN2	0.832152	-0.475903	0.918083			MTMR4	0.96896	0.658964	0.653708			CMTM4	0.857958	0.635648	0.937878
	RDH12	0.832084	-0.406577	0.962103			PBRM1	0.968919	0.638004	0.509471			PPME1	0.857933	0.724896	0.926873
	ESRRG	0.832052	-0.325842	0.91251			ACER2	0.968575	0.604784	0.542123			NUBP2	0.857123	0.788687	0.868509
	FAM213A	0.832004	-0.373748	0.874828			ERCC4	0.968195	0.607969	0.444258			KDM5B	0.857118	0.726888	0.931129
	SLC9A2	0.831819	-0.289084	0.989146			PDZD8	0.968187	0.644388	0.48339			ZDHHC9	0.856838	0.718018	0.920271
	FEV	0.831627	-0.45147	0.942223			FAM160A1	0.968152	0.660364	0.52339			GNB2	0.856394	0.658678	0.934239
	RLN1	0.831424	-0.433481	0.887304			GTF2I	0.968078	0.668372	0.474402			BCAM	0.856087	0.607941	0.938262
	CUX2	0.831384	-0.37799	0.973795			DNAJB14	0.968067	0.612348	0.517736			NUDT16	0.855972	0.58866	0.867335
	FBXO25	0.831322	-0.281348	0.979968			CTNND1	0.968062	0.606945	0.533764			COA4	0.855836	0.810212	0.894286
	C7orf34	0.831088	-0.537675	0.891148			C14orf21	0.967832	0.661074	0.458021			ADRB2	0.855688	0.592852	0.856859
	ACSM1	0.830974	-0.315716	0.971267			BPTF	0.967815	0.671377	0.453449			PAIP2B	0.855618	0.720104	0.914017
	COBL	0.830558	-0.5495	0.832821			ZNF568	0.967801	0.666467	0.589768			SLC25A4	0.855597	0.715122	0.907254
	PTPRN2	0.830549	-0.335766	0.980814			ARFGEF2	0.967744	0.577982	0.485948			USP22	0.855198	0.733479	0.945892
	SLC22A17	0.830476	-0.290371	0.914474			C10orf18	0.967703	0.719569	0.595986			RBM4	0.854829	0.751739	0.937227
	SMCO3	0.830405	-0.600227	0.79003			MGA	0.967566	0.673219	0.524902			EDF1	0.854827	0.771796	0.912979
	RWDD2A	0.829862	-0.339714	0.976243			ATE1	0.967425	0.602783	0.454027			DHRS13	0.854825	0.652065	0.902661
	ZNF674	0.829497	-0.245853	0.961739			STT3B	0.966876	0.598598	0.447598			LRTOMT	0.854541	0.588433	0.898287
	GABRG3	0.829423	-0.313528	0.963064			SYNJ2	0.966831	0.680927	0.64673			RITA1	0.854291	0.775717	0.911434
	C22orf42	0.829345	-0.400225	0.960185			ASAH2B	0.966502	0.626794	0.539485			PPP3CA	0.853825	0.732647	0.8765
	IGSF5	0.829014	-0.306524	0.982878			IDE	0.966493	0.579638	0.503889			ZBTB42	0.853809	0.637462	0.894268
	GPR158	0.828697	-0.405391	0.946891			SMC1A	0.966442	0.579628	0.386333			TMEM254	0.853603	0.553864	0.902501
	RTCA	0.828471	-0.307037	0.960857			SNX30	0.966407	0.670648	0.510568			TSR3	0.853516	0.706711	0.90258
	KLK2	0.828319	-0.37995	0.972246			PRKDC	0.9664	0.697856	0.499804			2021-03-01	0.853471	0.792831	0.849114
	EDN3	0.828212	-0.688307	0.608692			RSPH3	0.966315	0.639953	0.62151			NFS1	0.853345	0.727353	0.871175
	C16orf71	0.827612	-0.503076	0.874802			RIF1	0.966295	0.632699	0.416698			DNAJC14	0.853243	0.701227	0.948896
	PLA2G12A	0.827509	-0.476114	0.80816			ZDHHC21	0.966209	0.676632	0.697586			DDB1	0.853196	0.719985	0.931906
	ZNF532	0.827433	-0.217457	0.962002			DENND1B	0.965998	0.617034	0.412249			PHF8	0.85318	0.662482	0.872447
	BEST3	0.827414	-0.437905	0.89643			GOLGB1	0.965914	0.599475	0.592027			PMPCA	0.852766	0.834279	0.850897
	ZNF652	0.827236	-0.31224	0.949373			PEX1	0.965834	0.691239	0.658775			MAOA	0.852684	0.6916	0.887927
	EXTL2	0.826956	-0.70957	0.662848			PAR5	0.965708	0.623245	0.400811			TRIM4	0.852527	0.677297	0.878375
	SLC22A10	0.826669	-0.554084	0.88221			NUP98	0.965696	0.67748	0.56769			UBFD1	0.852443	0.733095	0.900886
	PACSIN1	0.826431	-0.573354	0.853496			CAND1	0.965629	0.661922	0.543523			FAM129B	0.852428	0.69162	0.901492
	ACOT13	0.825967	-0.336009	0.955574			FAM115A	0.965472	0.589304	0.506828			CDK2AP2	0.852063	0.694421	0.932902
	CAPSL	0.825485	-0.403674	0.8655			AFF1	0.965403	0.687281	0.599255			GCAT	0.851963	0.663223	0.861336
	GTF3C1	0.825444	-0.352942	0.970881			FBXW2	0.965335	0.724047	0.596052			CDK19	0.851949	0.682282	0.895784
	TMPRSS2	0.825332	-0.404995	0.970563			MAN1A2	0.965296	0.570256	0.417308			PPDPF	0.85173	0.680215	0.935679
	DPP4	0.825154	-0.37533	0.971481			ACTR8	0.965037	0.660733	0.567172			RAB3D	0.8517	0.611745	0.912909
	TBC1D9	0.824855	-0.168326	0.815429			DPP8	0.964997	0.591865	0.401775			FLYWCH2	0.851206	0.701873	0.9101
	SLCO1A2	0.824587	-0.349183	0.928335			HUWE1	0.96488	0.599004	0.392962			TMEM25	0.850758	0.654714	0.902885
	ANO7	0.824466	-0.463349	0.94458			USP8	0.964859	0.646766	0.505033			SEC24C	0.850555	0.608571	0.934994
	UNC80	0.824383	-0.482134	0.897329			LOC284441	0.964813	0.595459	0.451708			GANAB	0.850213	0.716205	0.938013
	RAB3B	0.824329	-0.378632	0.961224			MBTPS2	0.964776	0.597092	0.602571			PRPF19	0.849916	0.733593	0.950709
	C14orf1	0.824016	-0.393118	0.934169			NBEAL1	0.964742	0.571086	0.389433			C9orf152	0.849671	0.682875	0.91895
	ZNF233	0.823924	-0.496309	0.93636			LANCL1	0.964699	0.620018	0.564867			POFUT1	0.849612	0.769769	0.931394
	FAM13C	0.823869	-0.632592	0.456453			MAGI1	0.96461	0.599701	0.381163			TM7SF2	0.849357	0.638848	0.904048
	ASTN2	0.823726	-0.303452	0.974853			FRRS1	0.964587	0.566654	0.429868			RBM10	0.849349	0.717053	0.909838
	AP3S2	0.823222	-0.393527	0.848672			IREB2	0.964371	0.638616	0.496248			COQ4	0.849266	0.705727	0.864607
	CRYL1	0.823127	-0.510577	0.840202			SNX13	0.963887	0.650903	0.567375			PPM1H	0.849165	0.680974	0.859022
	NPY	0.822914	-0.374002	0.928904			ADNP2	0.963873	0.734668	0.552898			TPRN	0.849128	0.701364	0.817743
	TNFRSF19	0.822683	-0.362212	0.844071			PAFAH1B2	0.963863	0.550351	0.395392			TRAPPC6A	0.849076	0.685918	0.848138
	PXMP2	0.822644	-0.394541	0.945502			SETD2	0.963814	0.647482	0.471725			SLC44A4	0.848846	0.523003	0.90841
	RPS4Y2	0.822333	-0.300874	0.947338			PI4KA	0.963749	0.622615	0.542022			SLC9A7	0.84869	0.526542	0.908978
	MMP26	0.822124	-0.397544	0.906695			SLK	0.963735	0.659621	0.461911			SLC25A10	0.84841	0.787164	0.832438
	SIDT2	0.821813	-0.483996	0.913088			LRRC37A4	0.963633	0.67448	0.551711			TBL2	0.84788	0.706223	0.846752
	MAGED1	0.82178	-0.356453	0.885296			ARFGEF1	0.963616	0.681695	0.582613			MCAT	0.847786	0.835167	0.866475
	SMIM7	0.821722	-0.248018	0.961619			GSTCD	0.963582	0.657116	0.629437			KIAA0368	0.847762	0.67583	0.87103
	KBTBD11	0.821438	-0.444271	0.930803			SCYL2	0.963558	0.632229	0.510946			CSNK1A1	0.847699	0.664888	0.918297
	PAH	0.821421	-0.249078	0.942164			SMARCAD1	0.963243	0.707707	0.558806			PODXL2	0.84768	0.798983	0.896988
	NWD1	0.821402	-0.347087	0.981767			TMF1	0.96309	0.609283	0.54796			MAP7	0.847652	0.603639	0.915022
	CH17.360D5.1	0.821008	-0.483694	0.90834			SPTY2D1	0.963065	0.65102	0.658963			VPS26B	0.847582	0.715947	0.906432
	PECR	0.820916	-0.778561	0.554245			PIKFYVE	0.963033	0.622207	0.560042			IVD	0.847346	0.700066	0.84065
	GCSAML	0.820832	-0.293779	0.930992			KIAA1012	0.962763	0.642622	0.513407			PITRM1	0.847055	0.643323	0.882746
	ZNF462	0.820595	-0.522647	0.874315			TMEM48	0.962712	0.727727	0.595366			TMEM54	0.846684	0.652768	0.925485
	PRR18	0.820498	-0.47531	0.789478			RPEL1	0.962707	0.60656	0.517169			C11orf68	0.846567	0.70941	0.939098
	PABPC1L2A	0.820465	-0.35047	0.977213			RALGAPB	0.962616	0.621022	0.689859			THRAP3	0.846485	0.71366	0.940295
	ELAC1	0.820393	-0.338236	0.95117			FOXJ3	0.962496	0.694574	0.682657			ALCAM	0.846367	0.682568	0.885755
	ANG	0.820226	-0.386729	0.854843			SECISBP2L	0.962434	0.612264	0.626501			TRIM68	0.846282	0.56875	0.932357
	DAGLA	0.820079	-0.459522	0.863295			TMED10P1	0.962339	0.570422	0.524319			MZT2A	0.846195	0.797792	0.89328
	GJA3	0.819369	-0.399896	0.89962			ITCH	0.962336	0.607769	0.503914			ELOVL5	0.846142	0.661573	0.892996
	ADRB1	0.819152	-0.484632	0.907978			ALS2	0.962325	0.69281	0.533775			C19orf24	0.846136	0.752227	0.86639
	FAM47C	0.819124	-0.607731	0.821543			DSP	0.962275	0.603774	0.556378			CDH1	0.845935	0.574248	0.944143
	CNMD	0.819036	-0.269817	0.929038			HEATR5A	0.962213	0.639647	0.545173			UBE2H	0.845933	0.661068	0.894698
	SFTPA2	0.818396	-0.28308	0.965739			PCYT1A	0.962139	0.565596	0.422071			DRG2	0.845917	0.753056	0.848246
	FBXO16	0.818091	-0.464484	0.928124			NCOA6	0.962073	0.688948	0.616006			CS	0.845783	0.810982	0.89991
	UNC5D	0.817875	-0.357165	0.970912			UEVLD	0.961978	0.542941	0.443919			ZKSCAN1	0.845657	0.692838	0.904237
	ACSS1	0.817709	-0.462879	0.91128			ERCC6	0.961892	0.676261	0.581264			PDF	0.845654	0.708821	0.886355
	TRIM24	0.817678	-0.298407	0.979326			MSI2	0.9618	0.678196	0.548372			PRCC	0.845428	0.781791	0.904767
	GCNT2	0.817631	-0.347994	0.960582			LRCH3	0.961617	0.564931	0.363818			KLF15	0.84514	0.605755	0.851315
	KCNH6	0.817609	-0.279255	0.978997			SEC24A	0.961605	0.618697	0.594983			INTS5	0.845135	0.771851	0.938599
	RP11.40A7.2	0.817562	-0.414982	0.949469			CLASP2	0.961603	0.659549	0.552607			SRXN1	0.845124	0.694399	0.908459
	PHYHIPL	0.817495	-0.249886	0.836775			ARID2	0.961463	0.667517	0.560025			OSBPL2	0.845082	0.625831	0.928598
	MAGEB17	0.817339	-0.419894	0.914181			ZNF619	0.96134	0.623704	0.366951			PRKAR2A	0.845054	0.71594	0.885086
	SHISA6	0.817192	-0.387481	0.92449			ASXL2	0.961323	0.582681	0.347583			SUPV3L1	0.845041	0.767083	0.889867
	DEUP1	0.817077	-0.320743	0.979045			ARHGEF12	0.961311	0.58293	0.469819			SEC16A	0.84499	0.590381	0.930842
	PODXL2	0.816872	-0.449666	0.942548			TXLNG	0.961307	0.674828	0.398321			SEC23B	0.844981	0.636901	0.92047
	TMEM135	0.816792	-0.33869	0.847047			SPATA13	0.961281	0.552214	0.443822			SORD	0.844826	0.773594	0.879356
	SIX6	0.816662	-0.389034	0.907579			GNL3L	0.96115	0.747159	0.619153			RHPN2	0.844128	0.550464	0.864496
	CEACAM18	0.816386	-0.441994	0.89031			ANAPC1	0.961068	0.714837	0.508329			CLCC1	0.844072	0.626331	0.89475
	SCGN	0.816221	-0.306365	0.965079			POLR1A	0.961015	0.790357	0.664479			CLDN12	0.844041	0.703389	0.932887
	KCNN2	0.815923	-0.413801	0.892998			FAM45B	0.960964	0.528658	0.45259			TRIM24	0.84392	0.700023	0.919951
	TMEM232	0.815812	-0.61819	0.767661			SON	0.960946	0.629125	0.409376			FAM117B	0.843899	0.726534	0.914902
	OR2G6	0.815734	-0.421765	0.914297			KDM6A	0.960946	0.686857	0.583902			ATXN7L3B	0.843832	0.791249	0.916664
	RIBC2	0.815569	-0.318721	0.947883			ZXDB	0.960941	0.654479	0.496754			SLC46A1	0.843728	0.663426	0.922543
	ADPRM	0.815232	-0.452989	0.858305			KIAA1147	0.960837	0.744485	0.579094			RNPS1	0.843635	0.801336	0.90024
	FRMPD2	0.815122	-0.286018	0.961927			DPY19L3	0.960826	0.646887	0.595798			ACSL3	0.843602	0.705688	0.854606
	SLC35A1	0.814756	-0.277352	0.91199			PIK3C2A	0.960803	0.617848	0.477987			NELFCD	0.843457	0.795369	0.886281
	ZBTB20	0.814691	-0.406177	0.759191			SOCS7	0.960744	0.640155	0.381366			LAS1L	0.843344	0.677965	0.816051
	STXBP5	0.814592	-0.37072	0.730362			NBPF3	0.96054	0.615802	0.502526			FBXO42	0.843215	0.644266	0.922155
	RAB27B	0.814235	-0.355649	0.970755			KLHL23	0.960521	0.69253	0.604673			NDUFS2	0.843204	0.68674	0.885072
	TMEM187	0.814032	-0.747463	0.682662			KDM1B	0.960431	0.658863	0.503443			RBM12	0.843203	0.770921	0.924758
	IHH	0.814027	-0.318491	0.965893			ZNF562	0.960119	0.730057	0.709672			FN3K	0.843169	0.699054	0.913376
	PLEKHH1	0.81373	-0.358326	0.974817			HERC2	0.960101	0.62335	0.437114			ERGIC1	0.84279	0.601939	0.913123
	TMEM38A	0.813473	-0.651647	0.752429			SBF2	0.959974	0.661069	0.575357			EI24	0.842671	0.732936	0.899732
	CBS	0.813289	-0.352056	0.864139			MYSM1	0.95997	0.677864	0.543716			RNF208	0.842571	0.666419	0.918678
	NOX5	0.813272	-0.56787	0.813112			HECTD1	0.959884	0.630929	0.493135			MOAP1	0.842556	0.744953	0.941494
	ELP6	0.81311	-0.384934	0.928494			ASH1L	0.959792	0.602974	0.391155			SRPK2	0.842535	0.603447	0.87852
	DCLRE1A	0.813109	-0.256495	0.80208			DDX46	0.959779	0.686279	0.495386			ZXDB	0.842534	0.640927	0.934864
	SLC26A5	0.813068	-0.310296	0.970123			KDM3B	0.959723	0.602938	0.390579			CBY1	0.842343	0.749133	0.887046
	MYH15	0.812879	-0.363211	0.941219			NPEPPS	0.959691	0.702149	0.685425			DUS1L	0.841936	0.781151	0.794086
	USP18	0.812835	-0.446716	0.836015			FRYL	0.959395	0.664278	0.473957			PHPT1	0.841714	0.750457	0.875303
	ENPP5	0.812807	-0.284078	0.839773			EXOC6B	0.959393	0.564496	0.344539			GRHPR	0.841608	0.708108	0.891634
	SCP2	0.812581	-0.33507	0.803547			ADAM10	0.959359	0.574443	0.517261			SSU72	0.841546	0.705548	0.926983
	RGSL1	0.812563	-0.252426	0.888548			TMEM184C	0.959351	0.672061	0.598163			COQ7	0.841487	0.713202	0.87951
	INHBC	0.812454	-0.417434	0.931066			MPHOSPH9	0.959338	0.731111	0.653914			UGDH	0.841442	0.681962	0.887342
	CFAP65	0.812264	-0.383495	0.966045			LEMD3	0.959317	0.643955	0.508049			MDH2	0.841295	0.75533	0.890238
	ALOX15B	0.811977	-0.357958	0.960702			UTRN	0.95931	0.65934	0.687829			NUDT19	0.841261	0.778933	0.89366
	GABRB3	0.811847	-0.260885	0.942223			CAPN7	0.959271	0.632226	0.537546			LCLAT1	0.840901	0.689372	0.882198
	COL26A1	0.811693	-0.556351	0.8899			CTAGE10P	0.959184	0.585863	0.558843			PPP1R15B	0.840895	0.687296	0.891784
	DNASE2B	0.811693	-0.342046	0.951946			NSD1	0.958756	0.693476	0.479922			PPP2R2D	0.840854	0.719619	0.937609
	KLHL12	0.811644	-0.241979	0.949139			NUP153	0.958739	0.661036	0.426957			WSB2	0.840808	0.625922	0.941609
	SPATA17	0.811605	-0.359888	0.952857			HEATR6	0.95865	0.699062	0.638805			NAAA	0.840454	0.619576	0.860603
	IQGAP2	0.811542	-0.325302	0.909821			RBM27	0.958592	0.657041	0.553826			PKP3	0.84037	0.745587	0.871382
	IDH1	0.811132	-0.336865	0.968848			RASSF3	0.958514	0.590108	0.553885			ATP5D	0.840364	0.781768	0.896457
	PHOSPHO2	0.811063	-0.237703	0.970792			RALGAPA2	0.958413	0.726961	0.680006			HID1	0.840051	0.567401	0.889904
	SPDEF	0.810988	-0.432358	0.954879			PANK3	0.958296	0.619294	0.657509			PDIA5	0.839596	0.543574	0.863406
	TMEM9	0.810793	-0.583241	0.829445			RBM41	0.958247	0.681965	0.520755			PDP2	0.839446	0.633435	0.930255
	FAM210B	0.810732	-0.237967	0.924641			WDR11	0.958173	0.680007	0.590788			TCTA	0.839008	0.531878	0.81474
	SPAG6	0.810684	-0.27649	0.944897			AASDH	0.958156	0.656932	0.544406			CTTN	0.838954	0.635629	0.906418
	ZIC3	0.810642	-0.457049	0.820461			EDEM1	0.958102	0.621237	0.594268			MRPL20	0.838928	0.748709	0.885448
	CWH43	0.810298	-0.253198	0.978288			FRS2	0.957955	0.630414	0.458611			EXD2	0.838884	0.685906	0.926585
	RFPL1	0.810054	-0.341525	0.96465			TP53BP2	0.957913	0.696024	0.558389			C15orf61	0.838534	0.771449	0.922967
	KLK4	0.809668	-0.362307	0.96757			ALG10	0.957825	0.618039	0.578761			H1F0	0.838378	0.732266	0.933302
	GLUD1	0.809551	-0.267475	0.899519			AKAP10	0.957651	0.547473	0.367233			ARSD	0.838293	0.556588	0.913752
	STEAP2	0.809483	-0.236727	0.976641			PIK3R4	0.957605	0.604567	0.630652			PQBP1	0.838256	0.75119	0.893687
	MCEE	0.809384	-0.429437	0.900426			TCF20	0.957598	0.719697	0.487542			MARVELD2	0.838248	0.688523	0.933527
	ABHD10	0.809378	-0.540399	0.872434			CYFIP1	0.957546	0.660825	0.67421			TOR2A	0.837628	0.692718	0.861924
	THTPA	0.809298	-0.162297	0.913353			ZNF430	0.957467	0.585518	0.40196			TMCC3	0.837561	0.566158	0.899012
	KIAA1841	0.809275	-0.618461	0.791571			KBTBD7	0.957344	0.589257	0.516451			SLC35E1	0.837516	0.654078	0.931352
	ADGB	0.809228	-0.430382	0.809012			TOR1AIP2	0.957259	0.586933	0.349495			NDUFS8	0.837368	0.731963	0.897226
	ABCC6	0.809145	-0.564007	0.802866			UTP20	0.957208	0.642179	0.378312			SETD7	0.837234	0.590535	0.928725
	ORC5	0.808934	-0.268627	0.891696			ZNF221	0.957121	0.594798	0.356319			IRF2BP1	0.837213	0.755164	0.92215
	GMPR	0.808742	-0.264642	0.957845			ZNF420	0.957095	0.730476	0.683344			FAM160A1	0.837198	0.606042	0.902332
	NTNG2	0.808358	-0.567662	0.863597			C17orf71	0.957087	0.728665	0.695618			BDH1	0.837071	0.625472	0.859809
	GGTLC1	0.808319	-0.608794	0.815666			ZNF718	0.956675	0.723371	0.622889			UBE2J2	0.836889	0.788393	0.888736
	UHRF2	0.808314	-0.259588	0.894514			KIAA0754	0.95667	0.60548	0.359796			ORAI3	0.836885	0.562878	0.920747
	AC131097.4	0.808063	-0.499059	0.807732			NUP205	0.95664	0.74544	0.590232			THEM6	0.836854	0.686607	0.868855
	AADAT	0.808017	-0.661496	0.766686			ZXDA	0.956454	0.566318	0.36084			ARFIP2	0.836795	0.605266	0.857854
	RAB3D	0.807881	-0.225718	0.980679			ZFR	0.956421	0.628566	0.543123			KLHL11	0.836758	0.753606	0.926153
	ACBD5	0.807638	-0.262061	0.815814			IPO9	0.9564	0.665513	0.471654			ZG16B	0.836372	0.548003	0.877418
	HRH3	0.806841	-0.559888	0.87871			EIF3A	0.956237	0.711163	0.634373			NAT10	0.836287	0.833338	0.862333
	ITIH6	0.806786	-0.239129	0.990021			MOSPD2	0.956236	0.674678	0.564463			TESMIN	0.836182	0.821638	0.812842
	LRRC26	0.806709	-0.356363	0.971807			MAP3K9	0.956222	0.665437	0.47799			XPNPEP3	0.836173	0.687015	0.880201
	TTC8	0.806605	-0.433948	0.773907			STX17	0.956191	0.617032	0.528721			LONP2	0.836161	0.570851	0.902003
	RNLS	0.806432	-0.405647	0.680316			DENND4A	0.956158	0.644746	0.421393			TMPRSS2	0.836108	0.621217	0.859371
	EAF2	0.806166	-0.283172	0.968718			C5orf42	0.956126	0.630441	0.491204			MEN1	0.8361	0.734742	0.900476
	ATP8A1	0.806083	-0.289345	0.927147			HIAT1	0.956047	0.593445	0.524221			ACO2	0.836087	0.66098	0.895597
	ABHD1	0.805598	-0.671043	0.792376			TRAPPC10	0.955993	0.632762	0.540332			TATDN2	0.836019	0.768682	0.866069
	ANXA3	0.805061	-0.307093	0.978227			C12orf66	0.95597	0.69644	0.593835			CDYL2	0.83595	0.623419	0.86393
	KLK3	0.80458	-0.250384	0.973126			UBE4B	0.95593	0.617552	0.407782			RAD23B	0.835944	0.726733	0.920542
	CT62	0.804507	-0.343134	0.946066			ADAT1	0.955699	0.547979	0.412344			KIF5C	0.835929	0.580204	0.863425
	CREB3L4	0.804034	-0.291728	0.988345			MLLT4	0.955623	0.645517	0.65602			ZNHIT2	0.835872	0.773112	0.854756
	MIOS	0.803918	-0.228866	0.985567			FAM83G	0.955593	0.684059	0.537637			FANCF	0.835647	0.761862	0.892088
	SNRPN	0.803906	-0.466622	0.915762			NAF1	0.95522	0.733666	0.62663			NEDD4L	0.835536	0.604664	0.854907
	HOXD1	0.80384	-0.341765	0.891334			KCTD20	0.955121	0.666534	0.426316			TRAP1	0.835519	0.861921	0.81135
	GJB1	0.803757	-0.292512	0.986063			MFAP3	0.954839	0.608715	0.478661			APEH	0.835485	0.694394	0.865487
	ACPP	0.803732	-0.273243	0.97375			XRN1	0.954768	0.582642	0.417134			RAB3B	0.835354	0.644278	0.920462
	ZNF563	0.803693	-0.452353	0.898576			C10orf12	0.954712	0.60456	0.434618			EIF2B1	0.835266	0.730567	0.90778
	MPP5	0.803651	-0.283933	0.887247			ZNF134	0.954712	0.616283	0.41508			JMJD4	0.835159	0.67921	0.826994
	CACNG4	0.803557	-0.519797	0.909414			DYNC2H1	0.954537	0.57362	0.438077			REPS2	0.835112	0.636403	0.905476
	PC	0.80345	-0.24759	0.96451			MFSD9	0.954419	0.567931	0.551293			PARG	0.835065	0.712748	0.893658
	LSS	0.803249	-0.404566	0.926304			PREPL	0.954354	0.571114	0.589618			TUSC1	0.835058	0.629559	0.857014
	LDLRAD1	0.803122	-0.472827	0.916205			SETD7	0.953879	0.564122	0.602292			PIGV	0.8346	0.574803	0.929646
	CENPS	0.803018	-0.287095	0.934481			FUT11	0.953878	0.598965	0.419069			HYOU1	0.834501	0.657417	0.912986
	C3orf14	0.802991	-0.382156	0.914789			XPO4	0.953777	0.637658	0.406673			TXNDC11	0.834237	0.575751	0.9193
	NECAB3	0.802949	-0.540521	0.894422			FBXL4	0.953748	0.63791	0.522595			ZNF768	0.834194	0.701103	0.916452
	ARPIN	0.802803	-0.492978	0.690701			NDUFS1	0.953661	0.651099	0.635494			DOLK	0.834118	0.623988	0.889278
	HLCS	0.802711	-0.257165	0.98148			TTC30B	0.953631	0.59435	0.584539			TSEN34	0.834052	0.740996	0.904542
	TMEM251	0.802544	-0.26909	0.953893			ATRX	0.953581	0.603152	0.408288			SCAMP3	0.833575	0.669137	0.877933
	TRPV6	0.802486	-0.46886	0.933914			KIAA1109	0.953541	0.599492	0.378871			DPAGT1	0.833469	0.734827	0.905253
	STXBP6	0.802385	-0.512511	0.724811			RSPRY1	0.95354	0.565718	0.409812			EDC3	0.833285	0.670463	0.913144
	APOF	0.80234	-0.22304	0.973137			POLR2B	0.953523	0.685727	0.577455			TCAF1	0.833233	0.68441	0.896637
	GPX5	0.802228	-0.509938	0.843887			POLK	0.953443	0.568311	0.488681			SLC25A33	0.833031	0.653116	0.80271
	GNMT	0.802016	-0.279729	0.976062			LNPEP	0.953275	0.555193	0.351535			RNF20	0.832957	0.666017	0.930856
	CECR6	0.802	-0.260329	0.969785			KIAA2018	0.953258	0.689978	0.6282			GALNT7	0.83292	0.701492	0.85017
	C9orf152	0.801546	-0.229591	0.992494			LRP12	0.953198	0.627232	0.605647			TMX2	0.832892	0.669128	0.89448
	SLC38A11	0.801491	-0.221614	0.901399			SAP130	0.953041	0.587564	0.575991			WDR13	0.832766	0.564477	0.8835
	AC004381.6	0.801462	-0.257752	0.976395			SLC24A1	0.95302	0.588861	0.466511			OSBP	0.832714	0.678866	0.939208
	DYNLL2	0.800584	-0.401464	0.821473			IGF2R	0.953008	0.570703	0.505546			RAB40B	0.832572	0.825114	0.850568
	POLN	0.800424	-0.444714	0.931008			CNNM4	0.952992	0.711367	0.541558			DHPS	0.832552	0.743833	0.889443
	FRMD4B	0.800422	-0.215411	0.922678			SNORD116-4	0.952901	0.621032	0.385203			EEF2	0.832526	0.828357	0.8883
	DMRTA1	0.800381	-0.369172	0.956027			CTAGE1	0.952823	0.584802	0.527756			ZNF217	0.832478	0.689712	0.851734
	AMTN	0.800034	-0.292923	0.970392			CNOT1	0.952805	0.619383	0.423239			CCDC71	0.832455	0.69215	0.869848
	FLNB	0.799979	-0.407211	0.88027			C12orf51	0.952781	0.725043	0.682984			TSSC4	0.832236	0.725615	0.884759
	BCAS1	0.799933	-0.371428	0.957957			C9orf102	0.952699	0.564809	0.331068			DPM2	0.83182	0.780148	0.853203
	CFAP69	0.799708	-0.332887	0.955741			LDOC1L	0.952591	0.688426	0.476573			NPDC1	0.831675	0.626647	0.813705
	HHLA2	0.799467	-0.271044	0.968085			MGAT5	0.952581	0.611656	0.342693			TRIM36	0.83166	0.649923	0.846554
	FAM47E	0.799267	-0.393573	0.86243			MYO10	0.952393	0.747945	0.560999			XPO6	0.831658	0.729666	0.871713
	MIA3	0.799	-0.126792	0.927009			UBE3A	0.952362	0.688902	0.674258			KDF1	0.831517	0.70471	0.918072
	HOXB13	0.798627	-0.364981	0.975428			DDX21	0.952301	0.760967	0.631111			MVK	0.831141	0.624365	0.849331
	CCDC169	0.798522	-0.319817	0.924038			BACH1	0.952226	0.642233	0.534062			PDE3B	0.831106	0.650978	0.887157
	LRRC63	0.798512	-0.598332	0.825799			SNX19	0.952209	0.5209	0.48801			SLAIN2	0.831102	0.666903	0.945478
	SLC7A13	0.798377	-0.297826	0.94915			ZNF121	0.952105	0.746523	0.597376			ZNF213	0.830981	0.567786	0.869345
	LMAN1L	0.798309	-0.338491	0.964935			TRIM33	0.952055	0.685391	0.658847			PIP5K1A	0.830706	0.757562	0.830507
	PPM1E	0.798298	-0.172045	0.943429			MAP3K2	0.952049	0.601368	0.419586			TMEM120A	0.830492	0.569919	0.838042
	UMAD1	0.79826	-0.229725	0.896805			CCDC75	0.952038	0.573126	0.340575			DNAJC4	0.83043	0.659931	0.942634
	C9orf66	0.798229	-0.215667	0.966622			YTHDF3	0.951608	0.648547	0.592661			RAF1	0.83017	0.640837	0.911057
	SI	0.798109	-0.329723	0.944093			MYH10	0.951388	0.579005	0.458006			YIPF3	0.830158	0.637178	0.928252
	ALDH3A2	0.798088	-0.260259	0.929451			TNKS2	0.951359	0.633505	0.459848			DNAJB2	0.830126	0.503125	0.925106
	C1orf116	0.79806	-0.43836	0.943057			UBR3	0.95128	0.558358	0.530353			TMEM177	0.830074	0.814244	0.882134
	AFF3	0.798034	-0.353717	0.79111			ZNF354C	0.951228	0.607814	0.346491			TBL1X	0.829902	0.71002	0.889048
	CD177	0.797991	-0.281808	0.963117			DLG1	0.951214	0.628672	0.545697			AAR2	0.829786	0.731133	0.898335
	SOX14	0.797346	-0.379135	0.928932			TNPO3	0.951152	0.642601	0.398498			GPKOW	0.829706	0.596267	0.878311
	SIAE	0.797278	-0.214851	0.917089			CREB1	0.951122	0.631725	0.460164			SPTBN2	0.829694	0.6331	0.866367
	SP8	0.797206	-0.258689	0.976715			RFC1	0.951087	0.577078	0.411871			DNPEP	0.829684	0.666013	0.886833
	CRYBA2	0.797168	-0.427458	0.942804			FITM2	0.951042	0.554875	0.472683			BCOR	0.82957	0.603629	0.928459
	SPATC1L	0.797145	-0.469467	0.921661			MAPK8	0.95098	0.691386	0.598278			ZNF524	0.829565	0.721189	0.913206
	TFF3	0.797037	-0.330391	0.936376			NIPAL2	0.950954	0.532587	0.432558			TADA3	0.829385	0.773001	0.909934
	SCGB1D2	0.797031	-0.256897	0.944178			OXSR1	0.950875	0.666267	0.650614			ERCC1	0.829324	0.749162	0.913587
	P3H2	0.796974	-0.293949	0.897158			PTAR1	0.950874	0.658585	0.490527			FAM174A	0.829302	0.587187	0.921858
	SLCO5A1	0.796907	-0.360512	0.952751			MAN2A1	0.950848	0.583073	0.401582			TMEM179B	0.829281	0.639235	0.922661
	ADCY1	0.796879	-0.593805	0.700801			TMEM131	0.950727	0.604317	0.562326			PMS2	0.829254	0.675497	0.886146
	SPECC1	0.796835	-0.280926	0.863338			GCC2	0.950715	0.641122	0.55785			KIAA1191	0.829115	0.712738	0.925589
	UNC13B	0.796507	-0.20844	0.962353			TEX2	0.95061	0.637141	0.599428			RAB3A	0.829045	0.726043	0.890568
	ARHGAP6	0.796001	-0.203436	0.913894			SFRS2IP	0.950596	0.672101	0.469548			GLYR1	0.828797	0.625388	0.877028
	WDR93	0.795973	-0.34346	0.975611			UHRF1BP1L	0.950371	0.573123	0.4102			CISD3	0.82877	0.744819	0.840278
	EML5	0.79593	-0.240117	0.928084			KLHL9	0.950302	0.581255	0.546534			SLC45A3	0.828686	0.683213	0.835538
	PPEF1	0.79576	-0.489071	0.886167			2023-03-08	0.950279	0.540744	0.326642			B3GALT6	0.828654	0.692899	0.894691
	LRRC7	0.79572	-0.588743	0.752876			CLPX	0.950266	0.783335	0.679439			TMEM205	0.82863	0.62734	0.890586
	GCAT	0.795363	-0.366967	0.968864			SLC30A4	0.950203	0.52614	0.574747			COASY	0.828614	0.672467	0.879965
	BSCL2	0.795238	-0.415192	0.930346			TNPO1	0.950127	0.667718	0.605701			FBXW9	0.828591	0.793805	0.796761
	OR51S1	0.795176	-0.274795	0.774156			FKTN	0.950092	0.752145	0.709979			CLCN3	0.828552	0.618531	0.931023
	WNK4	0.795157	-0.443402	0.918131			RBM16	0.95006	0.622513	0.475661			THAP4	0.828548	0.761936	0.901881
	FUCA1	0.794975	-0.184582	0.941693			TRAM2	0.950015	0.715531	0.495084			TUBB4B	0.828483	0.699901	0.894521
	SEZ6L2	0.794908	-0.26851	0.986496			APC	0.950004	0.527638	0.372888			ZNF174	0.82843	0.72461	0.784771
	ZNF613	0.794887	-0.475949	0.92306			RCOR1	0.949978	0.674667	0.633935			TMEM115	0.828226	0.649784	0.887978
	ANPEP	0.794744	-0.346508	0.958337			UBXN2B	0.949938	0.671111	0.660903			SLC25A1	0.828111	0.738977	0.899499
	SPR	0.794171	-0.306555	0.936718			KIAA1430	0.949937	0.730934	0.666723			SYAP1	0.828035	0.61452	0.887122
	SLC43A1	0.794133	-0.62952	0.702732			DENND4C	0.94984	0.615755	0.434744			SLC6A8	0.827939	0.697743	0.858508
	ATP6V0E2	0.794011	-0.520481	0.905343			PUS7L	0.949764	0.730385	0.702462			ADO	0.827831	0.703165	0.896743
	CPLX3	0.793947	-0.421627	0.943175			BAT2L1	0.949737	0.647634	0.428015			DDT	0.827729	0.788587	0.850006
	LUZP2	0.793743	-0.331283	0.94419			HMBOX1	0.949647	0.621791	0.391577			MAPKAP1	0.827565	0.758891	0.896203
	FOXA1	0.793474	-0.223893	1			SMURF2	0.94939	0.676503	0.528122			SPTY2D1	0.827517	0.629181	0.940949
	ECH1	0.793412	-0.264562	0.923814			INVS	0.949363	0.656821	0.484392			CLDN7	0.827461	0.62749	0.852785
	CFAP47	0.793217	-0.308139	0.863129			ATP13A3	0.949222	0.727851	0.656492			EIF3B	0.827353	0.836085	0.829922
	PAOX	0.793021	-0.436426	0.907882			ATL3	0.949169	0.64377	0.462625			SUOX	0.827314	0.603607	0.879903
	GLYATL1	0.793001	-0.372207	0.937648			BDP1	0.949123	0.689785	0.506332			CREB3L4	0.827148	0.603367	0.822654
	GGT1	0.792448	-0.385795	0.959192			KDM4A	0.949122	0.698972	0.684218			UBE2Z	0.827024	0.669641	0.929837
	TBC1D4	0.792433	-0.274486	0.886298			ZNF91	0.949032	0.709036	0.671127			SPOCK1	0.82683	0.583118	0.883802
	TOM1L1	0.792105	-0.193694	0.9157			PLEKHM3	0.948867	0.57617	0.424208			KLC2	0.826608	0.613955	0.88236
	ACOXL	0.791948	-0.436152	0.940549			ANKHD1-EIF4EBP3	0.948856	0.623478	0.602722			MARK2	0.826438	0.60593	0.928651
	PIRT	0.791257	-0.471725	0.839732			WNK1	0.948852	0.551147	0.332214			PDPK1	0.826412	0.614486	0.916247
	BANK1	0.790973	-0.310523	0.949269			MYO9A	0.948686	0.562552	0.309125			UPF1	0.826386	0.704103	0.90064
	APELA	0.790899	-0.473684	0.891372			AQR	0.948635	0.679079	0.591975			PRRC2A	0.826171	0.704637	0.910663
	FZD9	0.790702	-0.217741	0.822116			MTF1	0.94863	0.565904	0.368035			SLC37A3	0.825845	0.673942	0.898544
	PON1	0.79066	-0.424873	0.888619			2023-03-06	0.948612	0.771557	0.64842			C1orf56	0.825838	0.555857	0.87612
	MYBPC1	0.790607	-0.247885	0.921637			ZFP91	0.948555	0.669521	0.513933			TIMM17B	0.825708	0.691287	0.855005
	KIF5C	0.79028	-0.189113	0.961224			APPBP2	0.948381	0.568479	0.58498			G6PC3	0.82561	0.692309	0.902944
	PIK3CB	0.790276	-0.209086	0.842231			MLL2	0.948329	0.694894	0.486538			LMTK2	0.825453	0.650506	0.925652
	GUCY2D	0.790243	-0.500869	0.899862			CDYL2	0.94831	0.580823	0.534827			PET117	0.825449	0.712891	0.857488
	SLC5A8	0.78997	-0.228738	0.959394			DYNC1H1	0.948216	0.542105	0.387744			CDK2AP1	0.8253	0.62628	0.904866
	GSTZ1	0.789589	-0.332625	0.979922			AHCYL2	0.948191	0.594027	0.518289			EIF4H	0.825294	0.707927	0.924193
	FAM81B	0.789219	-0.395477	0.873614			KIDINS220	0.9481	0.588803	0.373027			SLC27A4	0.825271	0.676438	0.868373
	CACNA2D2	0.789044	-0.614104	0.734584			ZNF468	0.948097	0.577479	0.568348			FOXRED2	0.825252	0.705934	0.906702
	CFAP74	0.788952	-0.300911	0.955886			RNF20	0.947883	0.560058	0.553712			EIF3I	0.825027	0.806532	0.883365
	ELOVL4	0.788936	-0.653485	0.47328			RSF1	0.947851	0.600003	0.361205			MARCKSL1	0.825008	0.775389	0.890089
	FBN3	0.788742	-0.294693	0.923024			DCAF7	0.947821	0.688191	0.708286			NARFL	0.824955	0.687213	0.742312
	FAM81A	0.788353	-0.409584	0.911099			ZNF717	0.947812	0.681768	0.459722			SNAP47	0.824927	0.722341	0.874582
	ZNF350	0.78833	-0.474308	0.90853			ANKIB1	0.947649	0.709945	0.571662			DNAJC30	0.824893	0.680628	0.898388
	GNG4	0.78807	-0.290312	0.957617			ARIH1	0.947644	0.627006	0.48153			DCAKD	0.824789	0.733919	0.884408
	TBL1XR1	0.788047	-0.229298	0.940169			MYST4	0.947538	0.548101	0.386313			POLR3E	0.8246	0.639424	0.82462
	PASK	0.787907	-0.37609	0.954988			ZNF510	0.947523	0.654331	0.517414			TMEM245	0.824484	0.66617	0.894861
	C4orf22	0.787743	-0.394819	0.935722			UBR5	0.947498	0.700163	0.478666			PSMD3	0.824454	0.718763	0.887911
	DEPDC1	0.78772	-0.469838	0.868788			ARL5B	0.947389	0.698793	0.602743			MTG2	0.824442	0.72752	0.823207
	PPP1R7	0.787659	-0.380669	0.871559			ZNF675	0.947064	0.6737	0.54674			ABHD11	0.824428	0.571563	0.793314
	IYD	0.787625	-0.190746	0.968931			DNAJC6	0.94697	0.550509	0.517153			YIPF1	0.824247	0.588177	0.925309
	ALDH1A3	0.787558	-0.296779	0.852834			ZNF704	0.946969	0.606068	0.348704			FARSA	0.824147	0.774859	0.894231
	CYP4F2	0.787474	-0.283121	0.971365			RGPD3	0.946936	0.637334	0.463892			AKAP1	0.823798	0.781089	0.858615
	PITHD1	0.787143	-0.274532	0.954703			KTN1	0.946912	0.65162	0.582603			TEX261	0.823757	0.632073	0.91902
	KDELR3	0.787112	-0.357264	0.881808			ZNF318	0.946861	0.610337	0.374488			BLOC1S4	0.823726	0.702325	0.9113
	IRX6	0.787009	-0.54918	0.710847			ADNP	0.946839	0.750805	0.659847			PBX3	0.823522	0.556091	0.922181
	C1QTNF9B	0.786694	-0.367356	0.90814			HIPK1	0.946722	0.525653	0.344588			RASEF	0.82345	0.592984	0.876863
	TOM1L2	0.786552	-0.733311	0.639251			TAF1L	0.946642	0.60514	0.331603			PNPO	0.823428	0.703814	0.831823
	LRTOMT	0.786536	-0.45403	0.927751			MID2	0.946556	0.527042	0.478085			VKORC1L1	0.8234	0.699621	0.855362
	CNTNAP2	0.786519	-0.249106	0.883568			DCUN1D1	0.946392	0.637306	0.517682			ARHGEF37	0.823244	0.478161	0.819675
	IQCG	0.786392	-0.43629	0.715611			EXOC8	0.946387	0.524734	0.47245			HPN	0.823086	0.59419	0.878404
	NXPH4	0.786304	-0.40246	0.938133			USP38	0.946353	0.65132	0.608576			STX5	0.823016	0.549605	0.90085
	RSPH1	0.786076	-0.293705	0.974198			LZIC	0.946235	0.642612	0.608313			AFF4	0.82288	0.652365	0.934735
	CINP	0.785898	-0.420314	0.892826			EEA1	0.946186	0.564379	0.397516			SNRPN	0.822771	0.699172	0.86051
	KCNJ11	0.785738	-0.355594	0.948979			ZNF148	0.946135	0.613293	0.468207			PDHX	0.822745	0.750518	0.887769
	TSPAN8	0.785527	-0.179743	0.964971			PCLO	0.946092	0.56405	0.537101			ATP1A1	0.822604	0.650763	0.906701
	KCNC2	0.785403	-0.407888	0.924743			ZNF611	0.946043	0.537	0.336358			AACS	0.822396	0.676126	0.867369
	ACE	0.785397	-0.525502	0.867376			QRICH1	0.946032	0.642102	0.613804			NOL6	0.822377	0.614638	0.792933
	SNRNP25	0.784892	-0.551515	0.814579			FNIP1	0.946001	0.528788	0.400908			CLGN	0.822358	0.727113	0.785207
	TTC6	0.784739	-0.353446	0.964082			C20orf117	0.945914	0.659962	0.566408			ASB8	0.822345	0.70158	0.893225
	SPP2	0.784697	-0.519677	0.756082			TIRAP	0.945873	0.641746	0.528256			PTCD1	0.822269	0.729241	0.816561
	PEBP1	0.784618	-0.430533	0.750788			CUL5	0.945809	0.644508	0.588702			DDX49	0.82222	0.76599	0.800146
	SPINK9	0.784439	-0.525599	0.647065			UBR4	0.945795	0.567637	0.354302			SLC25A39	0.82221	0.789912	0.79172
	MBOAT2	0.784398	-0.339618	0.939633			BAZ1B	0.945792	0.643031	0.389954			ZBTB3	0.822149	0.661222	0.925549
	PEX7	0.784268	-0.181032	0.928671			ANKRD36BP1	0.94578	0.553024	0.300672			SCYL1	0.822129	0.632601	0.889188
	PPCS	0.784113	-0.206352	0.898314			BCL2L11	0.945718	0.622234	0.485943			DCAF6	0.821882	0.653924	0.8574
	GRK3	0.783819	-0.342169	0.956755			INADL	0.945692	0.686192	0.68397			TULP3	0.821589	0.665074	0.872136
	RAD51C	0.783744	-0.413852	0.742275			NBPF10	0.945652	0.623516	0.386217			FUBP3	0.821566	0.711769	0.921149
	SCIN	0.783674	-0.197263	0.880638			ZC3HAV1	0.945442	0.57394	0.381601			UBALD1	0.821453	0.67847	0.892716
	ISCA2	0.783529	-0.317669	0.957844			CAMSAP1	0.94539	0.606037	0.459432			PAAF1	0.821397	0.781737	0.869772
	HMG20B	0.783432	-0.420395	0.939648			NOL9	0.945364	0.647503	0.378287			BCL9	0.821332	0.610334	0.913913
	ITLN2	0.783148	-0.437814	0.936917			ZBTB33	0.945183	0.703534	0.620509			SRSF8	0.82115	0.715458	0.937384
	CYP3A43	0.783103	-0.211911	0.930944			TNRC6B	0.945134	0.628338	0.489773			KDM5C	0.821129	0.564227	0.870178
	ZNF649	0.783042	-0.222125	0.922204			POLA1	0.945055	0.724263	0.517047			FITM2	0.82103	0.509713	0.866974
	PCNX4	0.782915	-0.316512	0.771228			KIAA1244	0.945048	0.704786	0.70275			DNAJC5	0.820847	0.667451	0.916421
	SPATA13.1	0.78289	-0.215444	0.965167			FAM21A	0.945035	0.651927	0.506596			TMEM192	0.820704	0.716997	0.862256
	HYLS1	0.782863	-0.565312	0.681591			RQCD1	0.94495	0.702492	0.569927			NSUN2	0.820683	0.753293	0.848094
	KBTBD7	0.78285	-0.68107	0.580417			RANBP2	0.944897	0.68484	0.616486			ZDHHC24	0.820566	0.582734	0.90147
	TRPM8	0.782648	-0.373258	0.94402			ZBTB41	0.944871	0.681167	0.60334			POMGNT1	0.820456	0.59784	0.855206
	ACP5	0.782497	-0.3521	0.947119			PHACTR4	0.944802	0.592842	0.619062			TCTN1	0.820438	0.682687	0.829174
	RPS6KC1	0.782458	-0.385591	0.710678			ATF6	0.944722	0.551272	0.397677			LRP11	0.82036	0.525065	0.919839
	GLO1	0.782417	-0.40608	0.898658			PUM1	0.944543	0.63286	0.472853			GDE1	0.820278	0.62592	0.879624
	STOML3	0.782265	-0.353823	0.928324			CHM	0.94447	0.523193	0.370157			C8orf82	0.820107	0.783607	0.873031
	PCYT2	0.78223	-0.455247	0.908718			ZNF813	0.944385	0.570584	0.490599			CYB5D2	0.820041	0.598714	0.873716
	SEMA3D	0.782227	-0.514857	0.632314			BAT2L2	0.944233	0.570864	0.316371			ERN1	0.81998	0.606175	0.874376
	CTB.16J4.1	0.782133	-0.233406	0.981002			TMPPE	0.944164	0.534437	0.317672			ZNF518B	0.819933	0.697334	0.920139
	TIGD6	0.781967	-0.224646	0.981406			CTR9	0.944144	0.636803	0.625027			VPS51	0.819916	0.769961	0.896798
	CBFA2T2	0.781959	-0.566093	0.849397			SLC35E3	0.943984	0.536891	0.613558			ADNP	0.819879	0.74112	0.918115
	SUMF2	0.781804	-0.045502	0.902255			NF1	0.943976	0.541934	0.305052			KRTCAP3	0.819838	0.776968	0.820593
	ZP1	0.781656	-0.341776	0.91287			MCM8	0.943857	0.683329	0.533465			RRNAD1	0.819635	0.642286	0.879437
	SLC9A3R2	0.781571	-0.466853	0.879132			KCND3	0.943795	0.548008	0.390346			LPCAT3	0.819615	0.53768	0.861561
	GRXCR2	0.781445	-0.326979	0.928179			ZHX1	0.943791	0.657922	0.593924			NSMCE1	0.819601	0.652972	0.885568
	IVD	0.781097	-0.437026	0.913809			GATC	0.943707	0.798228	0.625429			BRD2	0.819543	0.691946	0.913308
	MAJIN	0.781082	-0.367552	0.946196			HIVEP1	0.94366	0.597947	0.68242			NIPSNAP1	0.819474	0.787767	0.88915
	PAIP2B	0.780814	-0.207176	0.790975			CCNI	0.943605	0.687673	0.494105			UBAP2L	0.819444	0.713459	0.894227
	SLC16A8	0.780433	-0.217355	0.961106			DHX36	0.943601	0.658068	0.572499			ARHGDIA	0.819414	0.690896	0.906546
	SLC15A2	0.780256	-0.391424	0.929469			RASA2	0.943492	0.584613	0.312699			SURF4	0.819377	0.621368	0.869244
	ZCCHC6	0.780167	-0.203866	0.956675			KIF13A	0.943433	0.539196	0.378001			PTPRF	0.81925	0.574694	0.916352
	TARBP1	0.780117	-0.331835	0.904757			KIAA0586	0.943305	0.67053	0.534582			ZNF274	0.819118	0.692717	0.842928
	REEP6	0.779832	-0.263008	0.985337			EIF2C3	0.943284	0.705153	0.578074			CSNK2A1	0.819078	0.71039	0.919018
	CERS4	0.779795	-0.322726	0.96874			ZNF192	0.943161	0.57773	0.305281			PTPRJ	0.818945	0.600708	0.899419
	OPHN1	0.779601	-0.706028	0.705391			ZNF770	0.943054	0.694497	0.679006			ZBTB7B	0.818821	0.601737	0.880834
	VTI1B	0.779433	-0.169204	0.82977			MLANA	0.942863	0.688866	0.512623			WDR77	0.818542	0.819949	0.826334
	SHROOM2	0.779394	-0.257234	0.983285			ATF7	0.942781	0.617145	0.424348			MOSPD3	0.81847	0.611274	0.89366
	IMPACT	0.779327	-0.2412	0.701962			CDK8	0.94276	0.621336	0.451116			TMEM167B	0.818291	0.609058	0.932816
	STAMBP	0.778997	-0.149708	0.959289			STAG1	0.942725	0.607644	0.343292			SCAMP4	0.818218	0.585197	0.882481
	DHRS7	0.778827	-0.166178	0.933225			USP9X	0.942713	0.563896	0.361145			WBSCR22	0.818005	0.698036	0.824867
	SMS	0.778663	-0.40736	0.89114			YME1L1	0.94271	0.556921	0.572483			ATXN2	0.81799	0.62827	0.916145
	PAQR4	0.778515	-0.360109	0.960035			ZNF827	0.942684	0.497775	0.331897			EAF1	0.817954	0.638889	0.92475
	RNF185	0.778499	-0.323038	0.950601			MFHAS1	0.942671	0.650634	0.348238			HSPA5	0.817935	0.615944	0.872509
	MCCC2	0.778179	-0.178251	0.985006			CTDSPL2	0.942643	0.633668	0.410235			RAC3	0.817879	0.813411	0.813861
	PCSK1N	0.777859	-0.444977	0.884125			BICC1	0.942616	0.651577	0.489214			MZT2B	0.817786	0.801645	0.847695
	GGTLC2	0.777552	-0.320213	0.893951			NEK1	0.942556	0.67856	0.650585			SMIM7	0.817689	0.682842	0.845908
	SPINK8	0.777481	-0.27296	0.937838			PSD3	0.942448	0.675475	0.551855			TUFM	0.817673	0.759133	0.862035
	IL31RA	0.777419	-0.260344	0.877447			USP6NL	0.942419	0.646584	0.546677			TEX2	0.817647	0.716087	0.899194
	SNTN	0.777414	-0.355852	0.908745			FAM126B	0.942401	0.602846	0.536924			STIP1	0.817617	0.735135	0.886007
	SYT14	0.777343	-0.200607	0.945047			BAZ2A	0.942372	0.719573	0.532379			SLC41A1	0.817502	0.633374	0.854063
	ARIH2OS	0.776806	-0.495882	0.757506			ZNF81	0.942372	0.577248	0.309745			LAMTOR1	0.817479	0.711406	0.871289
	VMAC	0.776802	-0.302364	0.83421			GOLGA4	0.942319	0.685296	0.701496			CIPC	0.817332	0.648928	0.932818
	SVIP	0.77677	-0.362423	0.881663			BTBD8	0.94223	0.545642	0.294406			CRELD2	0.817296	0.558659	0.853373
	TXNRD2	0.776721	-0.285385	0.979923			MEGF9	0.942123	0.57282	0.410115			CELF1	0.817228	0.758435	0.868131
	RP11.402G3.5	0.776687	-0.357733	0.930769			TM9SF2	0.942066	0.573907	0.577663			GOLM1	0.817163	0.539986	0.895331
	CTNNBIP1	0.77668	-0.393227	0.942156			RBL2	0.942036	0.533107	0.478869			PURB	0.817106	0.646928	0.887165
	NLRP9	0.776646	-0.302841	0.942767			XRN2	0.941967	0.74007	0.605613			TMEM11	0.817041	0.725868	0.89411
	DBI	0.776203	-0.329374	0.963445			ATR	0.941947	0.7252	0.659567			SEC61B	0.81689	0.664984	0.833327
	ZBED9	0.776036	-0.22851	0.968473			RPL7L1	0.941832	0.763165	0.725057			GNL3L	0.816812	0.6535	0.836137
	HMGCL	0.776015	-0.395936	0.946184			TMOD3	0.941335	0.651558	0.595832			RNF103	0.816781	0.557098	0.872702
	ZNF761	0.775872	-0.445277	0.91596			SERINC3	0.941324	0.537828	0.37778			IDH1	0.816746	0.58485	0.876154
	MPC2	0.775787	-0.285338	0.948049			ZNF268	0.941211	0.586501	0.409975			SWSAP1	0.816619	0.728842	0.843534
	FOXA2	0.775648	-0.224691	0.973603			PPP2R5E	0.941188	0.62766	0.433791			MRPL28	0.816593	0.77591	0.848919
	FAM155B	0.775582	-0.327227	0.959379			ZNF445	0.941062	0.598847	0.387821			NDRG3	0.816586	0.518568	0.884375
	LRRC18	0.775531	-0.696019	0.647233			G2E3	0.94101	0.691461	0.592918			SLC39A3	0.816515	0.700413	0.882897
	SYT7	0.775484	-0.234843	0.983064			DNAJC16	0.940991	0.650566	0.735401			PEX19	0.816463	0.674506	0.878978
	ACOT12	0.775105	-0.321208	0.836879			MSMP	0.940978	0.571769	0.454351			TLK1	0.816333	0.632007	0.903195
	NSUN7	0.774969	-0.355674	0.951652			DFFA	0.940973	0.584849	0.419624			RGMB	0.81627	0.56978	0.885393
	PEX11G	0.774941	-0.430309	0.919845			CEP350	0.940939	0.602805	0.362732			ATG4D	0.816116	0.687979	0.84976
	RIMBP3	0.774891	-0.778934	0.465187			LRBA	0.94088	0.660821	0.726917			DAG1	0.816104	0.617693	0.911339
	TUSC3	0.774876	-0.277164	0.75925			SLC25A46	0.940849	0.58228	0.476424			CNPY2	0.816078	0.745448	0.82836
	HGD	0.774829	-0.239031	0.972617			ZSCAN23	0.940844	0.700903	0.503395			NOB1	0.816031	0.86206	0.878847
	MZB1	0.77462	-0.207011	0.94719			C5orf24	0.940779	0.701094	0.643608			POLR3H	0.815966	0.776596	0.825296
	DACT2	0.774114	-0.389917	0.943944			UBR1	0.940672	0.497946	0.325652			KIAA1522	0.815934	0.506875	0.918895
	ATP2C1	0.773914	-0.120747	0.97532			MON2	0.940578	0.602386	0.5			NFIX	0.815894	0.517353	0.898813
	UNC93A	0.773803	-0.419729	0.905247			USP32	0.940518	0.584638	0.474403			CANX	0.815863	0.676953	0.866182
	ZNF821	0.773531	-0.642405	0.663195			ATF7IP	0.940391	0.589767	0.300949			UNC13B	0.815816	0.57607	0.82081
	DNASE2	0.77348	-0.356621	0.609145			ZNF828	0.940326	0.623186	0.689633			CTNNBIP1	0.815798	0.543159	0.83277
	DCXR	0.77298	-0.289872	0.969962			KLHL28	0.940297	0.670345	0.578119			YIF1A	0.815622	0.70574	0.866442
	ATP8A2	0.77289	-0.164143	0.766179			CCDC132	0.940264	0.652231	0.52336			GRINA	0.81555	0.655646	0.859252
	CCDC74B	0.772831	-0.724529	0.711382			ZRANB3	0.940207	0.692854	0.669325			QARS	0.815546	0.755493	0.823124
	PTGR2	0.772649	-0.316627	0.90995			ARID1B	0.94015	0.621175	0.371147			ZNF263	0.815396	0.677836	0.78614
	DOPEY2	0.772599	-0.164022	0.987202			DCAF10	0.940128	0.698774	0.658701			ACVR1B	0.815354	0.648724	0.924834
	TFDP2	0.772527	-0.483063	0.70457			ZFYVE9	0.940099	0.577367	0.583994			C9orf69	0.815179	0.688905	0.905188
	CMBL	0.772434	-0.830051	0.492833			RBM12	0.939928	0.678152	0.573971			FAM234A	0.815078	0.608115	0.906689
	AOC1	0.772309	-0.353272	0.939801			ZNF623	0.939885	0.732244	0.549708			NACC1	0.814968	0.66918	0.878783
	GLRX2	0.771913	-0.461862	0.809054			FBXO38	0.939861	0.579055	0.627133			TCTN3	0.81492	0.712769	0.898596
	ACAT2	0.771893	-0.207774	0.921265			ZNF625	0.939858	0.663352	0.51559			WASL	0.81476	0.636519	0.929478
	GSTT2B	0.771459	-0.539771	0.866502			TBC1D8B	0.939814	0.554974	0.598408			EPCAM	0.814754	0.696803	0.8971
	POTEI	0.771344	-0.177422	0.952627			MDN1	0.93971	0.616632	0.369272			DDOST	0.814732	0.709277	0.90261
	SOHLH2	0.771217	-0.520411	0.850983			MYO5A	0.939681	0.457021	0.358549			PITHD1	0.814582	0.738106	0.917452
	CHID1	0.77105	-0.471525	0.869296			MED23	0.939574	0.695125	0.654325			C6orf132	0.814537	0.554995	0.898088
	GGT2	0.771014	-0.376278	0.918321			MYO5B	0.939555	0.603953	0.479121			WIZ	0.814481	0.763415	0.880493
	LHFPL3	0.771009	-0.246143	0.862471			CTCF	0.939524	0.620899	0.537455			LTBR	0.814426	0.702352	0.857457
	GLB1L3	0.770985	-0.590823	0.691319			UBE3C	0.939442	0.697573	0.640378			FAM189B	0.814242	0.789979	0.838406
	OR2T4	0.770974	-0.411548	0.842588			FBXO21	0.939424	0.527887	0.467933			CUTA	0.814157	0.752372	0.884686
	NCAPD3	0.770723	-0.40038	0.906114			BARD1	0.939409	0.599361	0.352056			ACOT8	0.814129	0.588544	0.861762
	RTN1	0.770704	-0.169599	0.823665			NUFIP2	0.939277	0.695271	0.535573			KIAA0100	0.813603	0.655445	0.876397
	ELK4	0.77068	-0.36241	0.918755			NUMB	0.939228	0.544187	0.381115			PRPF6	0.81332	0.696979	0.888955
	KIAA1549	0.770194	-0.194057	0.704847			EIF2AK2	0.939179	0.686408	0.608372			OCLN	0.81328	0.60883	0.862044
	TMSB15A	0.770167	-0.454244	0.908617			RPRD2	0.939092	0.626332	0.429443			ENDOG	0.813131	0.677002	0.834138
	SMIM21	0.770086	-0.646897	0.518134			FAM190A	0.938996	0.749608	0.696845			GUCY1A3	0.813009	0.576539	0.860104
	BDH1	0.769924	-0.334249	0.95586			C9orf5	0.938987	0.622464	0.479786			EEFSEC	0.8128	0.619489	0.87054
	C4orf50	0.769867	-0.312488	0.902571			LRRC58	0.938858	0.707135	0.69325			CDIPT	0.812793	0.641223	0.918106
	ASAH2	0.769693	-0.237555	0.9078			ZBED3	0.938849	0.653469	0.401205			ARL8A	0.812479	0.617753	0.906287
	GPR160	0.769527	-0.349852	0.948366			CNST	0.938823	0.687852	0.559751			TMEM9	0.812472	0.642397	0.832975
	CPNE4	0.769359	-0.225748	0.98442			NFIC	0.938804	0.551737	0.391218			PI4KB	0.812392	0.625985	0.843555
	ARRB1	0.769331	-0.50108	0.518547			ENTPD4	0.938747	0.511742	0.497125			IMPAD1	0.812318	0.689505	0.838215
	ZBTB10	0.768911	-0.365288	0.791841			MIB1	0.938746	0.568704	0.37553			RCC1L	0.812268	0.760538	0.805849
	KIF1A	0.7689	-0.270444	0.964725			RNF111	0.938743	0.521839	0.352004			BRD3	0.812127	0.748538	0.862712
	UPK3A	0.768851	-0.306298	0.966207			PCDHGB5	0.938658	0.558281	0.498745			NDUFA7	0.812003	0.758281	0.850102
	ARSD	0.768723	-0.306086	0.97206			SASH1	0.938601	0.654478	0.700789			NCOA5	0.811587	0.727796	0.912221
	OTX1	0.768699	-0.344015	0.86319			TRIP12	0.938523	0.506739	0.328416			DCTN5	0.811375	0.716105	0.900267
	CAMK2B	0.768572	-0.364689	0.898396			RNF168	0.938521	0.551216	0.270167			KNOP1	0.811364	0.791961	0.795744
	MTX2	0.768549	-0.347331	0.874263			ZNF654	0.938504	0.604795	0.500698			CLDN4	0.811094	0.579409	0.875683
	SYT17	0.768548	-0.34398	0.940539			OPA1	0.938457	0.597464	0.380193			POM121C	0.811051	0.678267	0.90142
	ZMYND12	0.768466	-0.713655	0.700042			NIN	0.938437	0.703229	0.636994			TBX1	0.81101	0.700242	0.830206
	DYDC2	0.768267	-0.457287	0.759394			SRPK2	0.938425	0.615213	0.608388			AGBL5	0.810999	0.669175	0.90328
	FOLH1	0.768029	-0.115451	0.955443			CLTC	0.938297	0.607553	0.676066			PNKD	0.810862	0.557338	0.863424
	PLPP6	0.76794	-0.13603	0.9797			RANBP6	0.93821	0.566217	0.447006			FAM53C	0.810767	0.700019	0.872826
	CELF4	0.767875	-0.279815	0.909495			ZNF347	0.938097	0.558593	0.288958			RAB4A	0.810751	0.73796	0.864269
	ANKRD66	0.767823	-0.156779	0.938025			VPS41	0.938057	0.553405	0.352366			PXMP4	0.810577	0.534266	0.897979
	TMEM192	0.767738	-0.057602	0.920004			SENP2	0.938042	0.583336	0.427444			ZNF134	0.810355	0.69673	0.908292
	CAMK1	0.767262	-0.69947	0.665722			MED13L	0.937859	0.597466	0.312473			C5orf30	0.810334	0.644219	0.897841
	TAB3	0.76707	-0.187588	0.852041			USP13	0.937772	0.66644	0.619054			EPB41L5	0.810281	0.653373	0.866758
	C1orf194	0.766875	-0.329057	0.944885			DCAF17	0.937655	0.70147	0.676614			TOB2	0.810252	0.658776	0.87352
	ZNF680	0.766862	-0.510292	0.730001			CYB5RL	0.937632	0.668061	0.391016			TM9SF1	0.810156	0.577446	0.90611
	TRAPPC13	0.766855	-0.191241	0.883325			GPR63	0.937481	0.592818	0.427999			VCP	0.810121	0.589139	0.837299
	SLC22A31	0.766712	-0.309112	0.912359			CPD	0.93748	0.623262	0.561035			TAB3	0.809986	0.590938	0.922005
	TSPYL4	0.766613	-0.215609	0.820276			PVRL3	0.937439	0.641702	0.655005			SLC35B1	0.809962	0.655607	0.874766
	RETSAT	0.766441	-0.246102	0.884158			PARP4	0.937426	0.518465	0.32042			SPATA13	0.80994	0.557029	0.842831
	YBX2	0.766292	-0.462469	0.842373			KIAA0947	0.937257	0.634069	0.350445			C16orf72	0.809881	0.633346	0.913282
	HYDIN	0.766221	-0.13107	0.831401			ZFP106	0.937228	0.54685	0.356445			CHID1	0.809771	0.613454	0.872717
	BCAM	0.766216	-0.349143	0.946907			TANC2	0.937168	0.57863	0.426588			ECI1	0.809762	0.741102	0.823528
	MSMB	0.76613	-0.206378	0.955189			USP12	0.937079	0.563356	0.294292			ARMC6	0.809698	0.771131	0.837418
	OR51F2	0.765733	-0.281251	0.790715			ZZZ3	0.936996	0.723779	0.662907			TIMM13	0.809693	0.874288	0.795635
	C1orf53	0.765681	-0.270972	0.912638			XIAP	0.936941	0.641821	0.701922			CITED2	0.809677	0.80804	0.885983
	OR5H6	0.765131	-0.525134	0.793009			GCLM	0.936891	0.547628	0.516672			SLC35A2	0.809585	0.544772	0.87676
	PLA2G4F	0.765005	-0.256539	0.977111			RNF169	0.936857	0.59919	0.309391			CCDC22	0.809408	0.558535	0.844943
	GRIN1	0.764894	-0.352974	0.959964			NAA25	0.936744	0.783449	0.678118			ELAVL1	0.809387	0.733068	0.901601
	TEX264	0.764736	-0.3293	0.931406			UBE4A	0.936718	0.54956	0.528485			GRPEL1	0.809369	0.72053	0.848272
	SARAF	0.764602	-0.156555	0.856959			TAF1B	0.936705	0.57177	0.546316			STT3A	0.809258	0.679697	0.89143
	CCSAP	0.764263	-0.361271	0.747503			TP53BP1	0.936661	0.590091	0.438171			MGRN1	0.809167	0.645417	0.85193
	PARP11	0.764227	-0.301064	0.867521			GTF3C3	0.936658	0.708908	0.531554			WDR45B	0.809154	0.682324	0.884918
	LRRC14B	0.764194	-0.40916	0.706584			EPB41L5	0.936655	0.686911	0.624474			POLDIP2	0.809096	0.718462	0.877328
	BTRC	0.764038	-0.532303	0.769578			LPIN2	0.936443	0.647481	0.480582			CORO1B	0.809019	0.564732	0.870165
	BRCC3	0.763922	-0.090346	0.93261			KLF3	0.936421	0.569074	0.436655			PCYT2	0.808958	0.585903	0.802178
	MTERF4	0.763897	-0.407757	0.90396			LIN52	0.936255	0.518447	0.376316			KLHDC9	0.808891	0.604719	0.767981
	GLYATL1P3	0.763746	-0.160967	0.968789			CELF1	0.936225	0.742045	0.593166			ICA1	0.808817	0.596015	0.847448
	NME5	0.763256	-0.732064	0.542219			C4orf29	0.936118	0.672535	0.484636			NECTIN2	0.80858	0.511368	0.904532
	GOLM1	0.763239	-0.203948	0.986409			LONP2	0.936072	0.597243	0.733189			PPP1R26	0.808441	0.647475	0.8656
	ANO4	0.762923	-0.727797	0.537429			ACAP2	0.935939	0.56886	0.349342			CSDE1	0.808387	0.743602	0.913363
	PRRT3	0.762765	-0.431564	0.82091			RAB27B	0.935936	0.515202	0.483805			TFAP4	0.808217	0.883489	0.842728
	KLK9	0.762722	-0.354863	0.887847			KIAA0196	0.935932	0.628903	0.504837			GLTP	0.808178	0.5706	0.897539
	PDSS2	0.762599	-0.134369	0.952095			OIP5-AS1	0.935904	0.676228	0.57452			SLC19A1	0.80814	0.814852	0.775596
	ATP6V1E2	0.76252	-0.343288	0.944868			NORAD	0.935847	0.561006	0.466943			STYK1	0.807971	0.612693	0.767694
	TMEM98	0.762336	-0.536451	0.789795			PRMT10	0.935682	0.659021	0.552242			MBTPS2	0.807934	0.56246	0.88924
	SHTN1	0.762294	-0.327662	0.932655			KLHL8	0.935619	0.69133	0.725404			ZDHHC12	0.807911	0.646234	0.844846
	C6orf118	0.762198	-0.265739	0.942804			GXYLT1	0.935617	0.687075	0.665387			TMTC4	0.807906	0.68463	0.870676
	CBX4	0.762131	-0.138458	0.973014			USP34	0.935612	0.583676	0.392291			UBA1	0.807871	0.587413	0.881019
	CBR1	0.762048	-0.210217	0.846416			HOMER1	0.935502	0.679566	0.610812			RPN2	0.807852	0.58557	0.894347
	BCDIN3D	0.761979	-0.353617	0.837682			LIMD1	0.935498	0.743452	0.581146			CERS2	0.807837	0.66023	0.874265
	BMPR1B	0.761916	-0.152234	0.96939			TRIM56	0.935324	0.549716	0.279031			SPPL3	0.807457	0.684906	0.917827
	IL17RC	0.761858	-0.517309	0.868458			IPO7	0.935299	0.723708	0.578203			CTNND1	0.807444	0.563006	0.910088
	SUOX	0.761784	-0.415368	0.890003			ZNF800	0.935235	0.641705	0.497715			PPM1A	0.807428	0.68114	0.918683
	CANT1	0.761704	-0.300467	0.97575			ARHGAP21	0.935233	0.511404	0.28468			CPT2	0.807409	0.680198	0.894727
	PEMT	0.761653	-0.50759	0.819115			FAM161B	0.935224	0.537178	0.355344			AGPAT3	0.807237	0.600343	0.906016
	UMODL1	0.761387	-0.355704	0.955249			MANEA	0.935202	0.65491	0.56946			FAF2	0.807194	0.59964	0.915786
	SLC34A3	0.761351	-0.603199	0.795864			ACBD3	0.935165	0.650963	0.61137			TMEM222	0.807122	0.613739	0.879282
	CRISPLD1	0.761228	-0.100484	0.926223			HEATR1	0.935072	0.746933	0.479378			APRT	0.806996	0.80423	0.819231
	FOXN4	0.76114	-0.549437	0.696125			CHUK	0.934956	0.628343	0.597467			CNPPD1	0.806939	0.59597	0.907163
	PMM1	0.761097	-0.604527	0.710739			METTL14	0.934877	0.571281	0.374109			PDIA3	0.806881	0.670489	0.896549
	SAYSD1	0.761045	-0.43456	0.785233			YY2	0.93479	0.675616	0.64336			C21orf59	0.806873	0.64725	0.894039
	DISP3	0.761009	-0.290864	0.939834			TAB2	0.934558	0.570667	0.425436			PDIA4	0.806812	0.630007	0.877374
	VIPR1	0.760847	-0.407926	0.922246			STXBP5	0.934524	0.553756	0.581224			ABL1	0.806732	0.713307	0.895423
	AMACR	0.760815	-0.514224	0.748945			MAPK1	0.934471	0.501487	0.458539			ZNF771	0.806716	0.713514	0.809535
	CASC1	0.760776	-0.641431	0.722865			TBCEL	0.934348	0.683233	0.474323			SPATA2	0.80659	0.604522	0.916427
	H2AFJ	0.760743	-0.230342	0.962028			WAC	0.934263	0.677284	0.530256			DDX54	0.80658	0.738955	0.825157
	TEX14	0.760534	-0.227098	0.970102			WAPAL	0.934251	0.643925	0.393789			PMF1	0.806382	0.746008	0.841336
	CATIP	0.76047	-0.529223	0.868631			PHAX	0.93425	0.553718	0.436317			EMC1	0.806288	0.671628	0.907855
	PLPP4	0.760364	-0.547375	0.792229			USP24	0.93417	0.646421	0.358581			CNOT11	0.806275	0.752016	0.872125
	FAM135A	0.76036	-0.241122	0.96808			ZBTB39	0.934152	0.744006	0.554305			MRPL57	0.806241	0.726898	0.851621
	SNAP91	0.760264	-0.787625	0.518352			BCLAF1	0.934071	0.679525	0.567311			SSNA1	0.80616	0.742669	0.837326
	MAPK8IP2	0.760154	-0.236973	0.971198			VANGL1	0.93403	0.578416	0.503341			BBX	0.806125	0.587627	0.885032
	X3.Sep	0.760121	-0.476006	0.794026			ANKRD52	0.93383	0.595651	0.622694			CRYL1	0.806091	0.533963	0.876092
	GGPS1	0.759993	-0.437381	0.784227			HIPK3	0.933772	0.524773	0.284018			B4GAT1	0.80608	0.750075	0.896197
	OR2T33	0.759609	-0.221162	0.91773			MRE11A	0.933676	0.716185	0.476231			CLPB	0.806049	0.792992	0.824495
	EIF2AK1	0.759602	-0.191508	0.961395			CDKL5	0.933577	0.470158	0.312026			CCDC47	0.806038	0.620926	0.848966
	TRPV5	0.75958	-0.428048	0.863308			ZKSCAN3	0.933483	0.581552	0.360512			JAGN1	0.805957	0.73175	0.845614
	RALGPS2	0.759553	-0.205026	0.806751			SLC38A7	0.933433	0.541526	0.424964			ESRP2	0.805863	0.578852	0.846666
	CORO1B	0.759447	-0.225971	0.976279			GSK3B	0.933351	0.705511	0.710019			ABHD12	0.805719	0.576679	0.864088
	TMEM14C	0.759424	-0.319854	0.731684			CKAP5	0.933224	0.727303	0.678566			CCNI	0.805665	0.785963	0.868253
	BNIP3	0.759422	-0.343026	0.907842			METTL2B	0.933224	0.784853	0.690074			CAMKK2	0.805646	0.638914	0.775518
	SLC25A18	0.759312	-0.134322	0.939892			ZNF772	0.933216	0.668736	0.739239			SRM	0.805598	0.8082	0.832801
	BAIAP2	0.759199	-0.367268	0.942008			ISG20L2	0.933198	0.705836	0.540178			BHLHA15	0.805535	0.679037	0.8406
	RNF187	0.758998	-0.464705	0.879934			UBE2H	0.933185	0.687217	0.631897			NAA60	0.805494	0.607589	0.894877
	TFPT	0.758835	-0.307609	0.954746			TAF2	0.933125	0.737867	0.626202			WIPI2	0.80528	0.712122	0.88406
	SIM2	0.758834	-0.215432	0.911051			LMLN	0.933116	0.650588	0.709797			ATP5B	0.805184	0.776734	0.855878
	MED12L	0.758788	-0.242914	0.874359			DICER1	0.933102	0.600003	0.523751			BCKDHA	0.805154	0.722306	0.908047
	HOMER2	0.758782	-0.158308	0.986472			ARHGEF35	0.933043	0.561973	0.522942			COQ8A	0.80507	0.879046	0.847887
	ANKRD30BL	0.758774	-0.301213	0.850804			FAM120A	0.932987	0.697935	0.751114			PRRC2B	0.804999	0.705404	0.887788
	FAM174B	0.758634	-0.368456	0.955233			ZMYM4	0.932929	0.647328	0.472757			MUL1	0.804942	0.57505	0.902481
	INSM1	0.758585	-0.218201	0.860686			PPP1R15B	0.932915	0.617352	0.516989			SGMS1	0.804881	0.571868	0.893153
	CARTPT	0.758491	-0.246205	0.924646			TTF2	0.932873	0.741363	0.463159			NDUFB10	0.804875	0.740438	0.842854
	ERLIN2	0.758197	-0.17243	0.790177			ARID5B	0.932867	0.524728	0.406749			KIF3B	0.804836	0.617697	0.913281
	PCOTH	0.758156	-0.243656	0.883912			PDCD6IP	0.932842	0.58528	0.62242			G3BP2	0.804832	0.770472	0.876333
	KLK1	0.758085	-0.25145	0.977259			KBTBD4	0.932758	0.544437	0.445371			SMCR8	0.804699	0.646476	0.913715
	CD320	0.758021	-0.380693	0.888653			USP1	0.932701	0.64953	0.459821			HSD17B10	0.804643	0.66736	0.856533
	TMEM14B	0.758009	-0.249837	0.86391			PIAS2	0.932554	0.699216	0.599316			USP7	0.804532	0.674464	0.877015
	TCTN2	0.7579	-0.548477	0.755023			RAB30	0.932506	0.670301	0.547557			P4HB	0.804464	0.602617	0.85971
	NCMAP	0.757684	-0.198731	0.917321			PRPF8	0.932483	0.586731	0.434834			DCAF7	0.804407	0.760977	0.906954
	ZNF772	0.757554	-0.171907	0.923863			CLINT1	0.932473	0.617935	0.64282			ENOPH1	0.804306	0.772893	0.855293
	SUFU	0.757511	-0.625997	0.735795			TTC3	0.932451	0.705907	0.731058			ATF6B	0.804292	0.661734	0.875664
	SLC1A4	0.757343	-0.412974	0.664178			GPD2	0.932378	0.625909	0.680447			BTBD2	0.804183	0.691155	0.8845
	PROB1	0.757324	-0.386962	0.736742			LRRC16A	0.932261	0.607501	0.53944			MTCH1	0.804114	0.60429	0.890397
	AGA	0.757102	-0.210968	0.657632			MBNL3	0.932248	0.534513	0.274165			ELOA	0.804113	0.730258	0.921003
	JAKMIP1	0.757007	-0.313327	0.919301			RTF1	0.932172	0.613506	0.548414			TSR2	0.804058	0.563933	0.881076
	SLC37A4	0.756973	-0.358344	0.919436			TBC1D9	0.932156	0.530556	0.49473			PTGES2	0.804005	0.752989	0.799146
	HIST1H3E	0.756917	-0.21381	0.970391			DSG2	0.932132	0.614323	0.651622			EBNA1BP2	0.80399	0.768961	0.845718
	MPND	0.756746	-0.506083	0.886617			LIN54	0.932096	0.637785	0.535854			MCCC2	0.803972	0.713522	0.801707
	SLC13A3	0.756674	-0.211234	0.979154			ZNF136	0.931994	0.594091	0.467161			SUDS3	0.803861	0.688425	0.86825
	PRAC1	0.75658	-0.388767	0.930929			SPEN	0.931899	0.621422	0.316849			EPN3	0.803839	0.551142	0.837852
	NKAIN1	0.756424	-0.300542	0.944306			VCPIP1	0.931855	0.648328	0.539786			SEC61A1	0.803839	0.601082	0.8818
	CEACAM20	0.756418	-0.353295	0.908428			MTMR3	0.93174	0.626603	0.528557			YWHAQ	0.803784	0.722815	0.869288
	EMB	0.756372	-0.127232	0.806394			MICALCL	0.93174	0.678686	0.447835			KPNA6	0.803626	0.602273	0.917094
	TM7SF2	0.7563	-0.333923	0.964583			FAM120B	0.931699	0.489222	0.407815			TMEM203	0.803495	0.733887	0.85946
	CA4	0.756288	-0.394387	0.862657			TRMT2B	0.931683	0.546406	0.485467			UBE2M	0.803424	0.72814	0.89793
	ALOX12B	0.756243	-0.303845	0.94649			ZNF669	0.931628	0.750151	0.584778			NUP210	0.803268	0.699398	0.816954
	ETFB	0.756186	-0.241094	0.911596			ENTPD7	0.931456	0.68285	0.684881			MRPL24	0.803092	0.739555	0.786216
	GSR	0.756153	-0.084405	0.9326			SACM1L	0.93133	0.535574	0.605276			C19orf48	0.802992	0.826399	0.765057
	SULT2B1	0.756137	-0.350596	0.964237			EIF2C1	0.931298	0.536796	0.358515			DCAF10	0.8029	0.702631	0.849467
	HERPUD1	0.755981	-0.139396	0.97017			ANKHD1	0.931209	0.593039	0.353766			CBLL1	0.802729	0.688344	0.887212
	KLK15	0.75592	-0.17929	0.966689			NSUN3	0.931139	0.626727	0.582928			DNAJB12	0.802669	0.555859	0.858514
	LA16c.380H5.3	0.755895	-0.583318	0.833258			INCENP	0.93109	0.669041	0.404521			APH1A	0.802657	0.680045	0.866843
	PBOV1	0.755773	-0.123135	0.948864			DHX57	0.93108	0.75024	0.62176			C16orf58	0.802637	0.49382	0.819393
	SPTBN2	0.755743	-0.237265	0.983859			TTC17	0.930974	0.640218	0.602971			CCNT1	0.802629	0.785634	0.895927
	PLPP5	0.755682	-0.220258	0.98821			FAM179B	0.930971	0.594548	0.372892			THUMPD3	0.802625	0.702148	0.844545
	OXTR	0.755672	-0.494481	0.846118			DHX9	0.930954	0.700711	0.637707			C12orf65	0.802583	0.751141	0.878623
	FAAH	0.755563	-0.42022	0.929227			STAG2	0.930914	0.666095	0.569267			PRKCSH	0.802574	0.672149	0.89163
	THUMPD1	0.755521	-0.085546	0.82597			ZNF701	0.930836	0.605851	0.404436			COPE	0.802568	0.67066	0.839933
	RP13.347D8.7	0.755483	-0.578416	0.67225			CDC73	0.93079	0.603336	0.56754			PGRMC2	0.802565	0.638347	0.881735
	NUPR2	0.755441	-0.362375	0.95158			LIMS1	0.930683	0.626093	0.338005			HADHA	0.802526	0.664914	0.872631
	OR51E2	0.755394	-0.204404	0.822471			TRDMT1	0.93064	0.677054	0.689504			CASC3	0.80223	0.689168	0.905749
	TRPM4	0.755327	-0.40106	0.932141			SNRNP200	0.930589	0.651355	0.420162			POLR1A	0.802216	0.740678	0.830835
	COA3	0.755281	-0.356269	0.927755			ZSWIM5	0.930535	0.61046	0.505977			SMARCC1	0.802213	0.801783	0.847117
	KCNJ6	0.755181	-0.238236	0.942222			ICK	0.930387	0.667674	0.57616			GTPBP6	0.802149	0.614036	0.852022
	FBXO36	0.755027	-0.339434	0.831327			PDE12	0.930377	0.600265	0.601487			MRPL4	0.80211	0.769491	0.846144
	CCDC15	0.75494	-0.306526	0.906255			GEMIN5	0.93037	0.698757	0.372699			TRPT1	0.801927	0.54344	0.846495
	PNPLA7	0.754899	-0.500477	0.86537			ZNF714	0.930329	0.692841	0.747971			FAM20B	0.801923	0.710449	0.889022
	COG5	0.754832	-0.10551	0.908823			TOPORS	0.930327	0.599159	0.555075			C12orf10	0.801824	0.75565	0.87886
	ASAH2B	0.754775	-0.377258	0.892951			RB1CC1	0.930204	0.67449	0.483391			C22orf29	0.80158	0.689609	0.889049
	PSAT1	0.754664	-0.189236	0.945275			HSPA13	0.930135	0.572777	0.551135			GSPT1	0.801326	0.740296	0.825106
	SORD	0.754601	-0.165805	0.962732			NPAT	0.930005	0.582695	0.331061			SOX12	0.801315	0.669805	0.862749
	PM20D2	0.754584	-0.284095	0.860646			GOLIM4	0.929965	0.610046	0.360569			COG1	0.801251	0.60201	0.867439
	CASR	0.754097	-0.315077	0.822869			PTPRF	0.929964	0.556516	0.602601			FASTKD5	0.801242	0.659022	0.871406
	TMEM178B	0.7538	-0.221677	0.976625			ADAM9	0.92996	0.62561	0.596971			KIAA1324	0.801235	0.475136	0.857603
	ZYG11A	0.753716	-0.320979	0.944418			SNORD116-20	0.929952	0.646004	0.3969			EIF4B	0.801212	0.836176	0.882858
	OR4Q3	0.753629	-0.434058	0.873173			USP37	0.929946	0.58348	0.380683			ABHD2	0.801065	0.618352	0.867636
	DNAI1	0.753558	-0.5943	0.737291			MAP9	0.929827	0.649636	0.640449			SIX4	0.801059	0.604666	0.896702
	ZG16B	0.75349	-0.21119	0.991247			TRUB1	0.929625	0.703385	0.692909			PEX10	0.800969	0.475867	0.854421
	OR1C1	0.753488	-0.319693	0.920012			PPFIA1	0.929607	0.734454	0.654482			PEBP1	0.800875	0.717442	0.856055
	CENPX	0.753455	-0.32663	0.96328			PIK3C3	0.929443	0.607306	0.428836			PARD3	0.800822	0.587467	0.840041
	PRSS8	0.75345	-0.296144	0.975557			USP47	0.929398	0.611887	0.569252			AK2	0.800805	0.705724	0.879754
	SDHAF3	0.753327	-0.290732	0.814456			HELZ	0.929354	0.586433	0.314268			UCK1	0.800749	0.729965	0.814925
	TESK2	0.753101	-0.346372	0.94001			PPARA	0.929311	0.544083	0.348479			PEX5	0.800735	0.766658	0.820912
	NFIX	0.753009	-0.769523	0.40728			ANKRD12	0.929293	0.605132	0.439733			NPRL3	0.800703	0.708209	0.848702
	PCDHA11	0.752841	-0.350778	0.684442			FZD6	0.929196	0.626017	0.504571			ARF5	0.800527	0.715238	0.837256
	MMAB	0.752742	-0.44526	0.928108			MED14	0.929119	0.648061	0.567663			NDRG1	0.800386	0.69096	0.816238
	LRRIQ1	0.752697	-0.373675	0.941255			APPL1	0.929108	0.659388	0.476431			DCTN4	0.800375	0.668551	0.901078
	SLC12A2	0.752665	-0.054687	0.874371			PRPF40A	0.929104	0.67324	0.537308			TMEM184C	0.800297	0.730114	0.850702
	GPR107	0.752493	-0.414177	0.715306			NRAS	0.929053	0.683852	0.530502			PRUNE1	0.800282	0.721301	0.865016
	TMEM79	0.752455	-0.399584	0.936086			AGFG1	0.929024	0.623979	0.453925			CLDN3	0.8001	0.51223	0.849689
	PDILT	0.752405	-0.158157	0.874856			ASAH2	0.92898	0.63787	0.557049			MAGED1	0.800035	0.556528	0.895094
	TTC36	0.751893	-0.415714	0.854328			PHC3	0.928977	0.573385	0.391195			PLPP6	0.799975	0.540906	0.879755
	FRAT1	0.751818	-0.292937	0.933253			ZBTB26	0.928909	0.677904	0.42108			BAG6	0.79996	0.719871	0.893759
	MTHFS	0.751772	-0.425843	0.891104			PYGO1	0.928555	0.57525	0.364739			EMC10	0.799891	0.62845	0.896286
	HPN	0.751713	-0.273851	0.963556			SP3	0.928551	0.633508	0.460794			DHRS4	0.799874	0.639289	0.880542
	SFXN2	0.751679	-0.174728	0.977576			FUBP3	0.928324	0.675164	0.667881			CRNKL1	0.799827	0.704976	0.876631
	KLHDC9	0.751365	-0.744642	0.698912			ZNF641	0.928148	0.632126	0.348131			CYB5D1	0.799705	0.703353	0.800006
	OR2C1	0.751337	-0.381028	0.786338			KRBA2	0.928033	0.647699	0.466701			COPS7A	0.799673	0.584967	0.861817
	OR2T8	0.751285	-0.345794	0.938627			ZC3H7A	0.928031	0.552214	0.444001			BYSL	0.799549	0.903358	0.820044
	ACOX1	0.750993	-0.065093	0.931764			C1orf55	0.92803	0.621271	0.453275			GCSH	0.799498	0.690326	0.884679
	TMCC1	0.750953	-0.138011	0.85687			C1orf9	0.928014	0.64156	0.751025			TOMM40	0.799415	0.795249	0.822487
	OCEL1	0.750891	-0.540676	0.846911			THRAP3	0.927942	0.638425	0.695248			IMP4	0.799339	0.688469	0.852828
	ACOT8	0.750877	-0.443641	0.882592			SMC2	0.927805	0.686363	0.573219			NAXE	0.79923	0.730424	0.818454
	OR10H1	0.750828	-0.170665	0.945039			EXOC5	0.92773	0.610398	0.572389			LARP1	0.799204	0.702556	0.872732
	ZNF614	0.750645	-0.28325	0.928136			ZNF225	0.92768	0.571919	0.337379			STYXL1	0.799185	0.614862	0.845027
	FAM217B	0.750509	-0.662772	0.415168			KIF21A	0.927605	0.63542	0.722847			AURKAIP1	0.799124	0.715778	0.839811
	ECHS1	0.750426	-0.298922	0.937306			GRLF1	0.927567	0.553805	0.285898			GTF3C4	0.799071	0.789049	0.869884
	AIM1	0.749994	-0.204031	0.98495			PHF3	0.927555	0.58801	0.382097			HNRNPK	0.79903	0.748048	0.858806
	ZNF615	0.749933	-0.528927	0.811334			IARS	0.927393	0.761474	0.744653			FAM210B	0.798948	0.681007	0.85551
	NKX2.6	0.749927	-0.325466	0.920018			ABCB10	0.92725	0.647339	0.495929			WBP11	0.798942	0.693793	0.90913
	CAPN5	0.7498	-0.637475	0.765549			NR2C2	0.927243	0.642459	0.399351			MKRN2	0.798936	0.69894	0.866802
	NAGLU	0.749798	-0.208817	0.879785			FAT1	0.927174	0.69439	0.600945			SGTA	0.798896	0.739909	0.877316
	COL23A1	0.749748	-0.647656	0.665684			ZBTB11	0.927134	0.719852	0.629292			ESRP1	0.798872	0.698027	0.808539
	UBL7	0.749585	-0.379454	0.825008			DIAPH2	0.927108	0.67924	0.495342			HAGH	0.798838	0.598134	0.828309
	IRX4	0.749554	-0.321403	0.950919			YTHDC2	0.927089	0.713691	0.652299			CSNK1D	0.798787	0.609874	0.884991
	FTCD	0.749349	-0.561063	0.84481			FAM175B	0.927062	0.572843	0.557869			GID8	0.798739	0.71167	0.889055
	SLC6A11	0.749235	-0.228002	0.971002			C6orf167	0.92706	0.561206	0.409226			GTF3C6	0.798721	0.749296	0.824748
	C20orf196	0.749157	-0.384644	0.876173			KDM5A	0.927038	0.580569	0.273757			KAT14	0.798662	0.629118	0.90919
	NAA38	0.749077	-0.399635	0.902099			NCBP1	0.926995	0.738823	0.648664			ARHGAP32	0.798637	0.615322	0.90945
	CBLN2	0.749029	-0.278686	0.824231			RNF24	0.926944	0.625673	0.295711			KCTD18	0.798637	0.619592	0.918926
	NUDT16L1	0.748806	-0.331011	0.947331			ZNF699	0.926919	0.530067	0.248303			IRF6	0.798558	0.5167	0.88999
	TMEM63C	0.748589	-0.159847	0.907078			SLC33A1	0.926857	0.596988	0.70658			TMEM57	0.798374	0.679258	0.891937
	FN3K	0.748481	-0.682028	0.715638			VPS35	0.926784	0.650372	0.589764			ZNF275	0.798148	0.610537	0.877397
	C11orf52	0.748201	-0.235947	0.986679			BOD1L	0.926692	0.582943	0.297348			SREBF1	0.798111	0.511465	0.842198
	ZMAT4	0.748189	-0.675507	0.690544			RNMT	0.926646	0.619909	0.355979			NFKBIL1	0.797969	0.782808	0.815439
	TMCC3	0.747966	-0.192988	0.54412			NCOA3	0.926632	0.524022	0.329944			HINT3	0.797935	0.686752	0.86515
	FAM69C	0.747891	-0.696219	0.602346			KIAA1033	0.9266	0.574041	0.364726			TSPAN13	0.79786	0.605199	0.828949
	ACAA1	0.747713	-0.326126	0.95714			C14orf118	0.926566	0.592865	0.301076			ADIPOR1	0.797794	0.592972	0.874718
	KCNC1	0.747693	-0.211052	0.916987			RASA1	0.926548	0.622735	0.388063			RAB5B	0.797755	0.642431	0.890613
	TRIQK	0.747453	-0.472069	0.732037			ETV3	0.926426	0.544527	0.264013			EPN2	0.797734	0.648173	0.818909
	ARFGEF3	0.747314	-0.140673	0.98626			SESN3	0.926422	0.605762	0.404278			BAIAP2L1	0.797703	0.539804	0.843149
	SLC12A8	0.747227	-0.168874	0.981647			EIF2AK3	0.926364	0.61965	0.730097			SERP1	0.797637	0.564029	0.870675
	RHNO1	0.747193	-0.184204	0.885704			DKFZp686O24166	0.926102	0.622934	0.334618			ARF1	0.797596	0.637076	0.856198
	MORN2	0.747023	-0.176905	0.84999			RUNDC2A	0.926052	0.539747	0.229139			RPP25L	0.797591	0.735031	0.836649
	C19orf48	0.747011	-0.234975	0.972351			RPGRIP1L	0.926046	0.708888	0.675087			SF3B2	0.797547	0.733369	0.909745
	THSD7B	0.746985	-0.233248	0.820601			PCDHGB2	0.92596	0.558603	0.48169			MED19	0.797487	0.726303	0.871357
	MESP1	0.746978	-0.345312	0.947876			SLC35A3	0.925735	0.583195	0.704097			VPS4A	0.797346	0.614425	0.887677
	CHAF1A	0.746952	-0.204535	0.956197			C1orf107	0.925696	0.755046	0.443311			INTS14	0.797343	0.747501	0.889595
	KIAA0319L	0.746883	-0.274064	0.949329			BRAF	0.925586	0.758118	0.692146			PCCB	0.797319	0.650774	0.808842
	C1orf168	0.746819	-0.118613	0.971577			CSNK1A1L	0.925525	0.603744	0.573793			NF2	0.797257	0.761332	0.879025
	EBP	0.746607	-0.344252	0.957104			ARHGAP29	0.925473	0.636688	0.571637			TMEM134	0.797209	0.603145	0.796646
	ELOVL2	0.746543	-0.31019	0.918149			PAK2	0.925394	0.61239	0.554403			UBQLN2	0.797107	0.611071	0.91092
	SMCO4	0.746476	-0.316189	0.961668			ZCCHC11	0.925379	0.61621	0.367862			TIGD6	0.797027	0.494024	0.862742
	PTPRJ	0.746335	-0.141988	0.975494			C9orf64	0.925349	0.614893	0.635622			PUDP	0.797013	0.611861	0.831177
	GREB1	0.74626	-0.114841	0.9542			INTS2	0.925175	0.578768	0.301448			TUSC2	0.796984	0.64731	0.800832
	RAB1B	0.746234	-0.181582	0.934286			FBXL20	0.925138	0.689886	0.448876			NDUFA10	0.796982	0.757422	0.844286
	MLEC	0.746227	-0.222233	0.926176			RGPD4	0.925109	0.652997	0.544154			ALDH4A1	0.796891	0.640901	0.853351
	SLC1A6	0.745952	-0.300386	0.915384			BRIP1	0.925072	0.698134	0.467289			CHRNA2	0.796851	0.661243	0.755361
	RNF225	0.745619	-0.238427	0.965646			EPC1	0.925052	0.578802	0.338087			TFAP2A	0.79679	0.63733	0.863676
	MAF	0.745542	-0.803951	0.459073			CTAGE11P	0.925036	0.628501	0.668902			WBP2	0.796662	0.59622	0.905422
	DDAH1	0.745432	-0.369106	0.789524			POLR1B	0.925016	0.802008	0.717702			P4HTM	0.796643	0.64953	0.809686
	PIGH	0.745393	-0.110583	0.965494			CLIP1	0.924961	0.499363	0.37682			TRAF7	0.796362	0.714538	0.832439
	TMEFF2	0.745389	-0.804756	0.433763			TTBK2	0.924959	0.484525	0.247349			ZSWIM1	0.796313	0.624408	0.903986
	C6orf52	0.745035	-0.258912	0.966632			KIF2A	0.92495	0.594444	0.295973			DPH2	0.796096	0.702182	0.832131
	OR2L2	0.74499	-0.21505	0.932977			CDC5L	0.924945	0.646719	0.563925			MRPL41	0.795777	0.654525	0.759768
	GJD4	0.744664	-0.335666	0.854502			RANBP3L	0.924882	0.506488	0.668997			POLR3A	0.795599	0.682235	0.788057
	RABEP2	0.744524	-0.389474	0.931555			CDC27	0.92486	0.549249	0.380919			TLE3	0.795416	0.633066	0.906877
	COL9A1	0.744409	-0.575032	0.816201			GOSR1	0.924754	0.64689	0.717746			TRAPPC4	0.795328	0.707925	0.850658
	PKP1	0.744381	-0.364576	0.930623			WDR35	0.924674	0.631148	0.367075			APEX1	0.795269	0.829281	0.854995
	RITA1	0.743881	-0.425986	0.883705			ASB7	0.924655	0.662816	0.582603			TOM1L1	0.795139	0.744538	0.874874
	TDP2	0.743559	-0.26165	0.943576			SUV420H1	0.92462	0.68027	0.55859			RAB25	0.794989	0.60066	0.871444
	ORMDL3	0.743411	-0.263927	0.953752			NIPBL	0.924415	0.601393	0.328779			DHCR7	0.794937	0.626267	0.86354
	MT.ND6	0.743372	-0.502912	0.734838			LGR4	0.924368	0.557904	0.541477			PELI3	0.794933	0.671918	0.812879
	GRIN3A	0.743297	-0.218959	0.837931			PRKAA1	0.924208	0.607306	0.714873			PIN1	0.794878	0.688516	0.863582
	KLHL32	0.743237	-0.430467	0.813697			NLN	0.9242	0.744073	0.728691			ZNF580	0.79465	0.656366	0.857539
	C16orf70	0.743177	-0.148777	0.956505			ZNF37A	0.924158	0.731579	0.537922			PHF12	0.794644	0.532156	0.866881
	LMO7	0.743102	-0.07411	0.899793			BTC	0.924149	0.5446	0.306107			TDRKH	0.794573	0.570403	0.867985
	ELMOD2	0.743055	-0.195294	0.81165			ANKRD28	0.924078	0.748334	0.650568			UBIAD1	0.794459	0.694724	0.899212
	PHF21B	0.742881	-0.28536	0.946518			ANKRD13C	0.92403	0.637901	0.665433			ABCB6	0.794308	0.69052	0.724886
	POTEE	0.742881	-0.172292	0.797793			ZC3HAV1L	0.923838	0.61274	0.286561			MED26	0.794177	0.662222	0.859574
	DMXL1	0.742872	-0.092036	0.953681			NDST1	0.923834	0.712271	0.599498			ADNP2	0.794085	0.720819	0.884829
	CEP89	0.742824	-0.337578	0.934911			DOCK4	0.923765	0.626292	0.584236			TRIB1	0.794076	0.678745	0.806304
	TMEM210	0.742575	-0.363682	0.937026			BTBD7	0.923756	0.558901	0.327095			COG7	0.793862	0.485971	0.797398
	CPT2	0.742455	-0.106906	0.92428			SHROOM2	0.923572	0.552419	0.683885			AIFM1	0.793731	0.655536	0.816468
	WBSCR27	0.742387	-0.36042	0.914361			LMBR1	0.923508	0.688338	0.573923			TMEM33	0.793719	0.703949	0.87087
	KIAA1210	0.742028	-0.407091	0.531331			UTP14C	0.923384	0.49069	0.389672			PDLIM5	0.793653	0.666026	0.812983
	BCAS3	0.741942	-0.574819	0.664593			KIAA1370	0.923382	0.708332	0.71531			SPINT1	0.793602	0.615341	0.901501
	RP11.6L6.2	0.741566	-0.355055	0.91371			PHLPP2	0.923339	0.524141	0.285426			SIAH1	0.793586	0.521531	0.908985
	C2orf72	0.741514	-0.523561	0.807143			ZNF440	0.923205	0.594928	0.525418			CAPRIN1	0.793397	0.714054	0.916704
	NDRG1	0.741401	-0.389677	0.897503			IPO11	0.923172	0.562645	0.332307			NGRN	0.793374	0.683285	0.886763
	CCDC68	0.741349	-0.104287	0.860105			DIP2B	0.92317	0.742159	0.649613			PSMD6	0.793373	0.667797	0.847664
	CTNND2	0.740935	-0.14373	0.97705			HBP1	0.923137	0.530168	0.442406			POLDIP3	0.793243	0.686742	0.88613
	SLC30A10	0.7408	-0.144606	0.933642			KPNA6	0.92309	0.458201	0.331386			KDM3B	0.793235	0.70478	0.90587
	OR51A7	0.740761	-0.498771	0.787232			GK3P	0.923066	0.591395	0.453708			SLC12A2	0.793207	0.54534	0.880616
	TRAPPC6A	0.740659	-0.370061	0.939209			OTUD7B	0.923058	0.608642	0.341134			RAB18	0.793206	0.515247	0.859972
	CST4	0.740441	-0.206222	0.930164			ITGAV	0.922987	0.559332	0.318362			U2AF2	0.793014	0.754475	0.852366
	SPATA24	0.740273	-0.26453	0.945044			RLIM	0.922973	0.681319	0.686711			TLCD1	0.792869	0.701056	0.814337
	HID1	0.74012	-0.247129	0.978149			C8orf37	0.922942	0.718198	0.690448			YY1AP1	0.792865	0.645534	0.875735
	HINT2	0.740099	-0.418901	0.895291			ZNF507	0.922915	0.711664	0.50831			TM9SF4	0.792838	0.548643	0.890519
	OR14C36	0.740006	-0.375485	0.84349			ZMYM2	0.922902	0.722026	0.744059			CCDC86	0.792795	0.713032	0.783198
	ZNF697	0.739998	-0.105179	0.974706			OSBP	0.922835	0.57429	0.726878			SMU1	0.792655	0.67297	0.858097
	EGF	0.739963	-0.139665	0.877964			DAG1	0.922779	0.581535	0.556337			EIF4G1	0.792637	0.630626	0.87124
	TUBA3D	0.739657	-0.143112	0.934663			ZMYM1	0.922732	0.613003	0.340136			CTDSPL	0.79261	0.592892	0.858677
	PLA2G7	0.739589	-0.136815	0.966575			C14orf106	0.922731	0.691585	0.392603			WDR45	0.792605	0.597384	0.803634
	MFSD3	0.739525	-0.381139	0.911655			PRR11	0.922632	0.716129	0.47783			2021-03-09	0.792596	0.709498	0.887448
	PKIB	0.739523	-0.081575	0.866436			UGCG	0.922591	0.561723	0.299656			DPP7	0.792569	0.748557	0.750743
	NKX6.3	0.739494	-0.599319	0.73531			PUM2	0.92258	0.646085	0.533641			CALR	0.792365	0.659558	0.876273
	EPHA10	0.739363	-0.369631	0.918779			ADAR	0.922432	0.519415	0.324884			SCMH1	0.792334	0.648322	0.863615
	C20orf144	0.739291	-0.556354	0.771712			RGPD1	0.922408	0.622516	0.396989			VHL	0.79225	0.756399	0.816467
	ECHDC3	0.739282	-0.194167	0.821517			MYO5C	0.922387	0.589519	0.642083			HNRNPL	0.79219	0.762861	0.864511
	FAM162A	0.739147	-0.222244	0.899401			2023-03-07	0.922229	0.63875	0.50631			MIEF1	0.791961	0.722157	0.899389
	PCLO	0.739131	-0.491415	0.787441			NAA30	0.922195	0.559967	0.51635			ISG20L2	0.791924	0.751521	0.872866
	MAZ	0.73913	-0.447632	0.876851			ZNF45	0.922014	0.531743	0.337485			TMEM248	0.791822	0.625009	0.903666
	OR51D1	0.738964	-0.381262	0.896925			ZNF493	0.921928	0.6823	0.650375			MAPK9	0.791734	0.591431	0.837399
	RP5.937E21.8	0.738788	-0.336101	0.943712			APAF1	0.921802	0.596075	0.330914			VPS37C	0.791514	0.525705	0.789562
	RAB3IP	0.738786	-0.195604	0.980781			PCNX	0.921777	0.552197	0.248631			TSPAN17	0.791458	0.58977	0.78549
	IDNK	0.738486	-0.752905	0.690942			RAB19	0.92176	0.648121	0.705051			CCT7	0.791422	0.791086	0.828752
	SLC6A19	0.738406	-0.22865	0.921615			C2CD3	0.921737	0.691366	0.58706			RPS2	0.79133	0.918151	0.780198
	ARMCX6	0.738329	-0.231284	0.836916			RFX7	0.921582	0.627877	0.324559			PNPLA4	0.791291	0.612769	0.834665
	FRAS1	0.7382	-0.088555	0.926065			PPIP5K2	0.921498	0.703461	0.624793			DIP2B	0.791156	0.61505	0.897973
	AZGP1	0.738136	-0.104005	0.973569			TCP11L2	0.921492	0.586057	0.25649			MRPL37	0.791139	0.777414	0.864525
	FMC1	0.737851	-0.374548	0.68871			UBN1	0.921464	0.744492	0.681383			USP21	0.791121	0.694944	0.864853
	MESP2	0.737657	-0.405579	0.917671			DMXL2	0.921392	0.692034	0.528609			UBE2D4	0.791059	0.625029	0.880047
	ALDH9A1	0.737654	-0.12862	0.736333			KATNBL1P6	0.921364	0.676186	0.664339			CHMP3	0.791005	0.613334	0.88094
	PAK4	0.737636	-0.355112	0.933802			SEC24D	0.92132	0.572245	0.543174			HACD2	0.790842	0.714405	0.827154
	RIMS1	0.73759	-0.823963	0.512622			FNIP2	0.921238	0.735283	0.625357			KEAP1	0.790765	0.667642	0.90229
	ACADL	0.737502	-0.107283	0.877313			ALDH6A1	0.921193	0.604066	0.669159			ZBTB43	0.7907	0.638385	0.870933
	C10orf35	0.737479	-0.378588	0.879768			HSP90AB2P	0.921152	0.707012	0.717027			PDCD6	0.790687	0.663758	0.844697
	AKAP3	0.737466	-0.517508	0.731979			AHCYL1	0.92098	0.505305	0.432773			PEX11B	0.790613	0.53894	0.835429
	SMDT1	0.73742	-0.314853	0.909687			CXorf38	0.920976	0.558669	0.333637			GRSF1	0.790596	0.761938	0.821131
	SYT13	0.737187	-0.078606	0.97254			WBP11P1	0.920944	0.583941	0.652179			LCMT1	0.790553	0.681899	0.87121
	TSTD1	0.737106	-0.279412	0.973678			C20orf177	0.920866	0.493981	0.297646			STK35	0.790438	0.648174	0.872591
	SLC25A1	0.737075	-0.471604	0.889753			RALGAPA1	0.920846	0.693795	0.786806			HDAC1	0.790387	0.627841	0.877871
	WFDC12	0.737067	-0.590698	0.740014			HIPK2	0.920776	0.710464	0.77235			COX8A	0.790256	0.718603	0.805281
	FGF22	0.73665	-0.65655	0.659192			NBR1	0.920667	0.520545	0.495851			SLC33A1	0.790245	0.591425	0.868964
	HIST2H4A	0.736476	-0.201722	0.938406			ZNF304	0.920534	0.652241	0.553944			COQ9	0.790239	0.655157	0.862691
	RNASE12	0.736423	-0.275859	0.818817			FLVCR1	0.920353	0.601951	0.699982			OGFOD3	0.790187	0.656368	0.840475
	CST9	0.736369	-0.24921	0.690315			PLEKHA7	0.920272	0.714054	0.457483			PLPPR2	0.790146	0.511992	0.851334
	PROSER2	0.736267	-0.243689	0.937903			DHX40	0.920033	0.668522	0.485301			CLOCK	0.790099	0.641127	0.8898
	ADAM2	0.736167	-0.248642	0.902869			IBTK	0.920028	0.64193	0.693691			NEK4	0.790053	0.723567	0.816864
	TYW1B	0.736128	-0.560876	0.7514			TBC1D23	0.920027	0.61203	0.485474			TSPAN1	0.789879	0.482011	0.874628
	FAM111A	0.73612	-0.445758	0.850793			ROCK1	0.920002	0.538137	0.292108			DCAF16	0.789875	0.72266	0.916143
	NFIB	0.736105	-0.228133	0.903945			TEX9	0.919998	0.653577	0.575495			H2AFJ	0.789836	0.513378	0.789643
	KREMEN2	0.735905	-0.468401	0.876634			CHD7	0.919915	0.668722	0.405096			C11orf52	0.789799	0.537476	0.879813
	ALKBH3	0.735833	-0.225185	0.868116			HTT	0.919808	0.617958	0.421279			MED22	0.789763	0.74457	0.823776
	PRKCD	0.735524	-0.243809	0.913855			NBN	0.919782	0.683293	0.618269			KIAA0319L	0.789695	0.574179	0.89953
	TMEM125	0.73552	-0.400603	0.931133			HERC1	0.91967	0.527936	0.257933			SRP68	0.789565	0.753838	0.868264
	TTC30B	0.73548	-0.235023	0.758656			SDCCAG1	0.919625	0.599393	0.503747			ALG1	0.789347	0.567463	0.782582
	TCEA3	0.735415	-0.523271	0.831761			FANCM	0.919556	0.647933	0.437133			GFER	0.789227	0.687278	0.816196
	AGBL5	0.735375	-0.545865	0.744093			EYS	0.919302	0.581941	0.559523			ZNF622	0.789199	0.682261	0.849148
	RS1	0.735346	-0.565468	0.819133			RSRC1	0.919252	0.612826	0.623678			SLC35B2	0.789198	0.723555	0.847862
	GINS2	0.735279	-0.268242	0.929339			ALG10B	0.919153	0.739735	0.681487			GPD1L	0.789115	0.641816	0.797869
	HIST2H3PS2	0.735268	-0.163373	0.847061			C1orf124	0.919142	0.646419	0.512561			AKT1S1	0.789018	0.693936	0.867321
	SURF1	0.735246	-0.378274	0.849192			MSH6	0.919105	0.720978	0.485504			FBXO28	0.788794	0.697931	0.871384
	GLOD5	0.734887	-0.279118	0.964665			GFM1	0.91891	0.638891	0.660547			GTF3C2	0.788764	0.813843	0.791827
	CYB561	0.734777	-0.199313	0.981159			KIF27	0.918883	0.646169	0.40302			USP30	0.788736	0.607113	0.858771
	FAM19A4	0.73445	-0.328101	0.509567			ZNF710	0.91888	0.668726	0.393336			PIM3	0.788712	0.641868	0.82268
	SLC26A3	0.734443	-0.158905	0.844036			C1orf83	0.918874	0.57074	0.346875			DPF2	0.788556	0.74392	0.901201
	FAM221B	0.734108	-0.310983	0.935458			CASK	0.918551	0.565244	0.575367			YRDC	0.788551	0.741587	0.855327
	HIST1H2AG	0.733991	-0.138529	0.942936			TJP1	0.918503	0.698856	0.700778			MPI	0.788539	0.614374	0.873541
	MT.ND5	0.733987	-0.585973	0.751011			MDM2	0.918489	0.523394	0.505927			TMEM69	0.788365	0.733689	0.889977
	LRRC46	0.733791	-0.409442	0.886115			ZNF70	0.918485	0.599624	0.383302			SEC24B	0.788335	0.679878	0.88563
	LONP2	0.733692	-0.103753	0.873706			SLC11A2	0.918373	0.608011	0.433286			ZBTB37	0.788332	0.565384	0.845825
	C20orf85	0.733617	-0.280027	0.847504			ZBTB6	0.918156	0.707575	0.606701			C1orf210	0.788296	0.569774	0.865777
	USP41	0.733336	-0.554674	0.604548			ZFX	0.91814	0.516917	0.388074			CCDC127	0.788253	0.678631	0.876032
	OR2C3	0.732842	-0.091535	0.959494			UBXN4	0.918127	0.633362	0.691448			PIGH	0.788133	0.618349	0.838735
	ASIC5	0.731973	-0.38919	0.780107			RDX	0.91808	0.548625	0.398366			KIF1BP	0.788005	0.564692	0.870725
	KIAA0319	0.731916	-0.289903	0.915853			ZFP64	0.918078	0.720167	0.699141			PRDX6	0.787983	0.732165	0.824835
	ATP6AP1	0.731915	-0.06765	0.965276			ARMC1	0.917949	0.665401	0.505772			SYPL1	0.78783	0.631627	0.862863
	GOLGB1	0.731852	-0.09207	0.913685			UBQLN1	0.917775	0.631076	0.691021			PPP2R5D	0.787821	0.693966	0.881799
	C7orf25	0.731829	-0.185085	0.881086			PARP8	0.917756	0.633735	0.684079			QRICH1	0.787816	0.64359	0.885884
	ARID3C	0.731762	-0.383474	0.852215			UBQLN2	0.917513	0.479046	0.393194			C6orf120	0.787682	0.562783	0.862897
	TMEM223	0.731694	-0.170316	0.942912			ATP9A	0.917453	0.55941	0.346469			ATPAF1	0.787672	0.668129	0.873779
	RIMKLA	0.731562	-0.358862	0.858709			USP16	0.91745	0.627987	0.643718			DDI2	0.787669	0.582144	0.830352
	TECPR1	0.731431	-0.230151	0.947229			POFUT1	0.917351	0.724896	0.709368			RPRD1B	0.787549	0.671762	0.860337
	C19orf81	0.731412	-0.293965	0.952214			KRAS	0.917208	0.656781	0.581984			MANF	0.787542	0.661169	0.831406
	MIOX	0.731389	-0.341024	0.936823			PKN2	0.917137	0.56445	0.366658			FAM89B	0.787516	0.69028	0.868374
	NEDD4L	0.731247	-0.11043	0.971154			GCN1L1	0.917088	0.795949	0.581657			HIGD2A	0.787279	0.708205	0.856612
	BMP8A	0.731144	-0.265323	0.917076			RRAGC	0.917057	0.54617	0.337467			RBM15B	0.787225	0.695049	0.865047
	TTR	0.731046	-0.475063	0.786853			VHL	0.916851	0.749632	0.730494			DCP1A	0.787198	0.698324	0.882895
	MS4A8	0.730812	-0.151193	0.976597			DCAF12	0.916744	0.741399	0.778758			ARHGEF5	0.786952	0.532667	0.802673
	SMIM24	0.730718	-0.219417	0.968156			SEC23IP	0.91656	0.660547	0.765192			HUWE1	0.786721	0.578419	0.884177
	CD38	0.730554	-0.339513	0.878666			SOCS4	0.916479	0.591675	0.468092			NCLN	0.786685	0.718081	0.801834
	TMEM78	0.730049	-0.247086	0.832142			WDR37	0.916415	0.63881	0.598162			PSEN2	0.786613	0.465567	0.812623
	BIK	0.729979	-0.315373	0.957356			NCKAP1	0.916264	0.482999	0.337124			PTRH2	0.786566	0.733091	0.768885
	YBEY	0.729906	-0.405736	0.872084			THOC2	0.916235	0.762637	0.682186			GRWD1	0.786529	0.80324	0.848402
	FCN2	0.72984	-0.288204	0.944932			ZNF551	0.916151	0.601758	0.295426			HES1	0.786369	0.557301	0.855807
	SS18L2	0.729758	-0.262993	0.962474			ZNF180	0.916093	0.633844	0.579267			PRMT5	0.786297	0.792865	0.829733
	HIST1H4H	0.729705	-0.138562	0.958918			SPOPL	0.916004	0.655313	0.578899			SCAND1	0.786239	0.72056	0.80835
	GCNT1	0.729615	-0.194536	0.941185			USO1	0.916001	0.633524	0.683975			DCAF11	0.786085	0.569251	0.894326
	GK5	0.729567	-0.108511	0.895743			KIAA1632	0.915971	0.53982	0.258016			CCDC113	0.78608	0.474155	0.851562
	CFAP77	0.729565	-0.157684	0.886677			TMEM185B	0.915813	0.490122	0.401544			CLTC	0.78602	0.587973	0.851562
	SAPCD2	0.72949	-0.364874	0.938498			TTC26	0.915774	0.713669	0.650012			CRAT	0.785973	0.542024	0.829804
	ADRB2	0.729454	-0.653794	0.66682			BAG4	0.915754	0.525111	0.249003			ZNF777	0.785871	0.659733	0.863129
	CCDC83	0.729423	-0.245599	0.883116			LARP4	0.915642	0.624918	0.663435			RFT1	0.785735	0.718726	0.744878
	DMTN	0.729255	-0.233786	0.773289			FAM199X	0.915631	0.671721	0.753846			DCAF1	0.785634	0.631226	0.864989
	GLB1L2	0.72902	-0.647754	0.658959			ZNF543	0.915612	0.687387	0.512315			PRRC1	0.785625	0.591167	0.909403
	MAGEA12	0.729011	-0.502694	0.578407			TMED5	0.915599	0.502614	0.52365			COPG1	0.785518	0.506441	0.879935
	DPY30	0.728934	-0.264138	0.842418			LRRC57	0.915548	0.643718	0.56195			RUNDC1	0.785186	0.535935	0.89287
	X11.Mar	0.728885	-0.248612	0.890029			KIAA0100	0.915524	0.716723	0.620252			RBM18	0.784986	0.6618	0.861773
	SLC35E3	0.728831	-0.271821	0.856317			SMARCC1	0.915496	0.77417	0.800723			LSS	0.784831	0.508559	0.807135
	STEAP1	0.728823	-0.074788	0.966994			FAM114A1	0.915482	0.43694	0.274711			NFIB	0.784784	0.685112	0.864011
	CHDH	0.728732	-0.196283	0.96186			NAA15	0.915436	0.743596	0.624355			AQP3	0.784695	0.48362	0.80079
	PAX9	0.728664	-0.141012	0.982332			P2RY1	0.915399	0.591488	0.493717			MRPS16	0.784315	0.750874	0.809771
	SPHK2	0.728597	-0.422614	0.782834			NMD3	0.915384	0.69875	0.556909			RIOX2	0.784223	0.599241	0.833666
	TPD52	0.728471	-0.226751	0.970776			GAS2L3	0.915376	0.654083	0.332196			HIPK2	0.784191	0.580917	0.883471
	SARDH	0.728438	-0.699929	0.614451			KIAA0090	0.915309	0.608207	0.620026			ABHD14B	0.784101	0.52949	0.871733
	SUPT3H	0.727723	-0.604372	0.726644			KLHL18	0.91526	0.61216	0.422394			LYPLA2	0.784017	0.647317	0.888957
	ZDHHC14	0.727687	-0.494451	0.833659			ZNF616	0.915247	0.716359	0.650265			YTHDF1	0.783973	0.681161	0.890591
	SEC11C	0.72756	-0.073673	0.951701			SYDE2	0.915183	0.565781	0.29394			CD320	0.783921	0.885715	0.788535
	CUTA	0.727558	-0.312652	0.873274			FRMPD2	0.915155	0.503194	0.37571			ATP6V0C	0.783807	0.59798	0.864333
	UQCC3	0.727449	-0.29507	0.955469			TTC5	0.914951	0.665432	0.705918			DNAJC16	0.78378	0.560535	0.88039
	CRISP2	0.727407	-0.223472	0.96045			ANKFY1	0.914722	0.458947	0.265437			ATP11B	0.783763	0.551708	0.857205
	CLDN34	0.727379	-0.197727	0.957984			MTMR6	0.914702	0.559078	0.448041			MTFR1L	0.783716	0.618316	0.841758
	RBM47	0.727085	-0.143738	0.988249			RP2	0.914594	0.542091	0.502718			KLHDC10	0.783653	0.653002	0.900689
	ZNF75D	0.726965	-0.310177	0.880908			ZNF585B	0.914584	0.522745	0.223899			TREX1	0.783548	0.484496	0.846006
	TTC38	0.726894	-0.224166	0.951294			SPTLC1	0.914569	0.566039	0.557989			HM13	0.783529	0.53599	0.855808
	ACOX3	0.726836	-0.327596	0.953626			TSR1	0.914349	0.77983	0.708161			BABAM1	0.783464	0.720925	0.844645
	WIF1	0.72648	-0.252358	0.776187			DOCK9	0.914296	0.532769	0.280615			MED8	0.783351	0.648285	0.869141
	TTLL1	0.726426	-0.838332	0.458913			TMTC3	0.914105	0.499199	0.437953			PRDX2	0.783345	0.784958	0.806529
	STK16	0.726398	-0.295276	0.933972			AHCTF1	0.913921	0.673188	0.535763			MOGS	0.783318	0.540169	0.823224
	SYNE4	0.726387	-0.274247	0.970227			ELK4	0.91387	0.574593	0.656428			SMARCAL1	0.783233	0.700733	0.89727
	SLC2A5	0.726304	-0.233613	0.915309			TBC1D5	0.913853	0.599356	0.317672			FAAP20	0.783134	0.77658	0.83356
	AP1S1	0.7263	-0.305345	0.951019			UBA6	0.913635	0.623467	0.671906			PDE9A	0.783041	0.659663	0.811509
	RSPH3	0.726197	-0.315208	0.705258			JMJD1C	0.913624	0.660544	0.376737			BCKDK	0.782895	0.653083	0.863283
	ARMCX5	0.726085	-0.091645	0.961549			EIF4G3	0.913606	0.698406	0.568672			PTTG1IP	0.782891	0.665049	0.873848
	CLGN	0.726053	-0.085772	0.868631			C17orf85	0.913486	0.668026	0.402259			ZBTB10	0.782883	0.773541	0.780515
	RPGRIP1	0.725972	-0.315032	0.847834			CUL2	0.913343	0.553287	0.546531			HSPA1B	0.782826	0.652042	0.826613
	ZNF844	0.725963	-0.500576	0.656677			C6orf170	0.913309	0.670855	0.598915			PHB	0.782822	0.733466	0.835909
	TMEM17	0.725922	-0.386634	0.542496			COBLL1	0.913208	0.609877	0.497176			SIX1	0.782744	0.579876	0.891756
	PSD4	0.725891	-0.187864	0.975811			ZNF689	0.913149	0.547049	0.287439			KDELR1	0.782579	0.637375	0.896249
	GSTTP1	0.725491	-0.57794	0.716589			ZNF397	0.913117	0.726822	0.517213			ALKBH5	0.782355	0.628518	0.887238
	CDH22	0.725294	-0.260487	0.924407			SMG1	0.913023	0.641893	0.366074			LRRC8A	0.782102	0.624199	0.882075
	HMGN5	0.724879	-0.82323	0.514526			LINC01881	0.91273	0.644713	0.769706			KMT5B	0.782086	0.641101	0.863676
	CYP27A1	0.72487	-0.467435	0.81957			CNOT6L	0.912718	0.609199	0.32806			REPIN1	0.781982	0.715186	0.844067
	PRAC2	0.724624	-0.3168	0.950204			KIF5B	0.912718	0.549972	0.54284			MEAF6	0.781885	0.625619	0.866718
	FBXL8	0.724458	-0.401393	0.878086			MYCBP2	0.912678	0.470259	0.254711			MXD4	0.781853	0.631618	0.820057
	MPI	0.724442	-0.42893	0.897569			C2CD4D-AS1	0.912674	0.678459	0.515481			CD2AP	0.781792	0.678403	0.835982
	NMUR2	0.724407	-0.541803	0.648923			SGMS2	0.912587	0.49243	0.419859			MED9	0.781731	0.696501	0.8795
	LANCL2	0.724354	-0.065683	0.89917			PRDM10	0.912358	0.753788	0.72705			ARAF	0.781727	0.5254	0.864789
	VPS54	0.724317	-0.191604	0.91975			RPS6KA5	0.912349	0.496467	0.289246			FAM84B	0.781691	0.685922	0.825815
	ZSCAN2	0.724273	-0.16917	0.8288			PCDHGB1	0.912309	0.712679	0.689162			VAPB	0.781644	0.68468	0.867947
	MRPL41	0.724135	-0.619309	0.787827			SLC35D1	0.912233	0.451842	0.351604			KIF21A	0.781539	0.608377	0.842754
	NIPSNAP1	0.724118	-0.38477	0.822242			ZBTB10	0.912085	0.739186	0.728212			PSMB5	0.781519	0.754177	0.805844
	MPPED1	0.72351	-0.579226	0.768636			ATXN7	0.912022	0.663068	0.523564			FAM134C	0.781336	0.676706	0.841663
	TBL1Y	0.723425	-0.295454	0.936175			TPTE	0.912011	0.573337	0.301556			ERI3	0.781154	0.736759	0.836798
	SYT16	0.722915	-0.170914	0.92366			VPS13A	0.911862	0.731827	0.617993			CNBP	0.781126	0.718622	0.840619
	L2HGDH	0.722885	-0.131836	0.844511			MPP5	0.911778	0.566169	0.54888			SNX17	0.781124	0.662509	0.807045
	CFAP57	0.722831	-0.391403	0.8808			PRKCI	0.911726	0.587996	0.576702			CCNY	0.781088	0.694179	0.886304
	SLC6A13	0.722613	-0.405794	0.725379			VPS13C	0.911724	0.513454	0.238551			HEATR5B	0.781064	0.660177	0.844733
	YIPF1	0.722556	-0.14894	0.967878			AGGF1	0.911597	0.650187	0.670212			SMIM14	0.780846	0.564657	0.873
	KLHL22	0.72249	-0.689934	0.672296			USP9Y	0.911506	0.601647	0.72512			CSTF1	0.780756	0.680779	0.894218
	LACE1	0.722485	-0.318577	0.770957			KDM5B	0.911502	0.754228	0.660478			DUSP16	0.780743	0.596393	0.829446
	CFAP100	0.722358	-0.439745	0.820287			EVI5	0.911486	0.436497	0.303993			SPIN2B	0.780665	0.594164	0.841817
	H1F0	0.722264	-0.042547	0.948673			SMCHD1	0.911299	0.585338	0.310917			EMD	0.780616	0.614896	0.870301
	CLDN3	0.722046	-0.185739	0.977702			PAWR	0.911278	0.787378	0.686002			ICK	0.780508	0.637957	0.910952
	MAP3K4	0.72199	-0.526274	0.72608			JMY	0.911276	0.575931	0.319362			TMEM39A	0.780473	0.566632	0.844173
	ZSCAN1	0.721809	-0.375489	0.923579			TCF12	0.911238	0.55372	0.307663			MEX3D	0.780262	0.696748	0.854353
	CADM1	0.721772	-0.208225	0.73908			MBLAC2	0.911195	0.703339	0.568451			TBX3	0.780184	0.798536	0.783346
	KIAA1324	0.721667	-0.037442	0.965085			SUZ12	0.911108	0.66134	0.541785			SIL1	0.780081	0.502238	0.837619
	RAP1GAP	0.721653	-0.18606	0.970566			KIF20B	0.910971	0.696041	0.452526			AGTRAP	0.77995	0.479834	0.848782
	BBS4	0.721527	-0.623804	0.71981			TMEM39A	0.910965	0.714343	0.681062			TOX4	0.779947	0.594408	0.900878
	NUDT18	0.721474	-0.30242	0.906259			BCOR	0.910812	0.726573	0.682076			PSMB4	0.779903	0.71158	0.775847
	OR2T35	0.721402	-0.432143	0.67773			DPY19L4	0.910811	0.634631	0.577225			DNAJC7	0.779885	0.75569	0.818731
	RAC3	0.721121	-0.424496	0.900643			SP1	0.910752	0.55794	0.273852			VPS72	0.77981	0.741338	0.852159
	PACSIN3	0.721097	-0.567581	0.805892			CCDC163P	0.910614	0.554619	0.566105			ALG3	0.779766	0.622753	0.849383
	HIST1H2AC	0.720931	-0.316306	0.901364			SIK2	0.910492	0.626005	0.30993			WDR83OS	0.779661	0.731707	0.785201
	MANEAL	0.720847	-0.289816	0.919038			GPAM	0.910292	0.730352	0.569813			SERPINB6	0.779644	0.62114	0.833951
	CFC1	0.720672	-0.376812	0.919244			ORC2L	0.910116	0.765522	0.653978			CHCHD4	0.779538	0.70295	0.782505
	CPAMD8	0.720395	-0.312789	0.836944			MIER3	0.910087	0.605671	0.610781			MANSC1	0.779399	0.584617	0.865676
	CHTF8	0.720386	-0.209543	0.898249			SMC3	0.909967	0.704924	0.465432			UBXN6	0.779341	0.632644	0.875956
	BLVRB	0.720307	-0.221311	0.902084			COL4A3BP	0.909869	0.526305	0.512173			DNAJA3	0.779197	0.742035	0.774733
	PROP1	0.720255	-0.214118	0.91412			GOSR2	0.909821	0.576311	0.651167			PPP1R11	0.779163	0.627827	0.884146
	CDX2	0.720134	-0.415653	0.891341			RFX3	0.909735	0.604724	0.551514			COG8	0.77913	0.648047	0.899627
	MOGAT2	0.720123	-0.186702	0.95068			KIAA0355	0.909611	0.510348	0.318182			PEX13	0.779026	0.625554	0.843561
	AMOT	0.720073	-0.241356	0.820897			ZNF518B	0.909546	0.604042	0.48466			ELOB	0.778988	0.715865	0.810405
	SIL1	0.720042	-0.158718	0.901117			NCOA1	0.909495	0.554255	0.444661			TMEM147	0.778955	0.738369	0.825475
	POLR2G	0.720012	-0.167526	0.91595			INTS7	0.909495	0.661197	0.698368			GFM1	0.77891	0.614331	0.829971
	LIX1	0.719333	-0.37767	0.502537			STAM2	0.909337	0.513213	0.587144			MBOAT2	0.778873	0.785751	0.770863
	APPL2	0.71911	-0.045218	0.961942			CSNK2A1	0.909286	0.728385	0.72563			GFPT1	0.778789	0.555193	0.867285
	ADAM7	0.718921	-0.141061	0.81221			NAPEPLD	0.90925	0.60292	0.589512			SSSCA1	0.778761	0.749949	0.800525
	RERE	0.718893	-0.142561	0.823196			HIF1A	0.909162	0.578301	0.393555			CNP	0.778724	0.577752	0.884442
	THOP1	0.718765	-0.314878	0.947968			SP4	0.908696	0.588395	0.31887			UBE2I	0.778709	0.760359	0.838721
	SCAMP5	0.71872	-0.485855	0.798055			GLUD2	0.908658	0.610495	0.649365			AK4	0.778667	0.591931	0.866443
	PYM1	0.718449	-0.189287	0.965777			VPS33A	0.908563	0.541261	0.309327			FAM110A	0.778646	0.579133	0.845733
	MCCC1	0.71833	-0.07159	0.916398			NOS1AP	0.908508	0.463031	0.255363			MAF1	0.778572	0.78083	0.826
	MRPL40	0.718019	-0.138831	0.878389			SMCR7L	0.908491	0.726794	0.742674			UMPS	0.778553	0.733815	0.810998
	MAP3K19	0.717968	-0.17789	0.923498			TMEM209	0.908467	0.695409	0.710108			MIEN1	0.778432	0.618363	0.801716
	ATXN7L3B	0.717822	-0.100206	0.825806			ANGEL1	0.908456	0.76723	0.649732			ALG12	0.778308	0.576598	0.85538
	ENTPD2	0.717809	-0.543486	0.815706			WDFY1	0.908436	0.579685	0.443853			USP38	0.77825	0.713611	0.857886
	CNPY3	0.717731	-0.402203	0.875182			BMP2K	0.908422	0.519541	0.254522			TSPYL4	0.77824	0.542431	0.817679
	DCAF11	0.717393	-0.22599	0.955857			ENTPD5	0.908411	0.591211	0.745675			TAF6L	0.778209	0.564883	0.825157
	MBLAC1	0.717196	-0.413438	0.790161			WDR7	0.908297	0.438734	0.300446			ANKRD40	0.778152	0.650215	0.88298
	CCDC113	0.717188	-0.411959	0.542283			CDK13	0.908158	0.6881	0.43864			GOSR2	0.777995	0.559355	0.828427
	NDUFB11	0.717062	-0.273695	0.899325			RUFY2	0.908085	0.586167	0.433827			SPINT2	0.777973	0.56671	0.881498
	SELENOV	0.716998	-0.687256	0.590515			FAM98B	0.907949	0.715061	0.679852			CLPP	0.777965	0.715495	0.857455
	TMEM141	0.716953	-0.325324	0.949101			ZNF283	0.907943	0.7424	0.531596			GOT2	0.777961	0.520882	0.863402
	SLC52A3	0.716899	-0.193771	0.969585			SRFBP1	0.907941	0.726646	0.705239			RNF10	0.77792	0.522233	0.8782
	ZBBX	0.716696	-0.418323	0.855127			DHX29	0.907932	0.476349	0.556508			IPO4	0.777736	0.810404	0.763521
	BAIAP2L2	0.716518	-0.496652	0.826103			PCDHGB4	0.907864	0.510611	0.312996			ERP29	0.77773	0.651219	0.874978
	MLPH	0.716474	-0.201861	0.975205			SHANK2	0.907729	0.70474	0.72723			COPRS	0.777599	0.694068	0.813008
	TGM3	0.716437	-0.134515	0.932527			FAM20B	0.907542	0.551732	0.417366			MTA3	0.77758	0.666837	0.847968
	PEX10	0.716317	-0.396933	0.90341			PIGO	0.907511	0.621894	0.676087			MSRB2	0.777416	0.628847	0.844699
	DHDH	0.716084	-0.291075	0.957539			LRIG2	0.907449	0.593358	0.321677			MRPL9	0.777293	0.755981	0.79912
	CST1	0.716062	-0.248741	0.884098			SIRT1	0.907438	0.659442	0.423308			MKRN1	0.777213	0.70926	0.84506
	ANKDD1B	0.716019	-0.536049	0.793278			SLC4A7	0.907318	0.711892	0.428009			JMJD8	0.77701	0.615305	0.845089
	ABHD12	0.715957	-0.223768	0.934789			CECR2	0.907314	0.671126	0.752451			TMEM8A	0.776976	0.564764	0.835911
	PLPPR1	0.715755	-0.317709	0.849771			MLL	0.907304	0.555139	0.264989			CERS6	0.776939	0.718644	0.847691
	SAXO1	0.715398	-0.421742	0.8041			MTDH	0.907265	0.696389	0.535589			WDR18	0.776881	0.754013	0.835044
	GPT2	0.715054	-0.156268	0.965282			C5orf51	0.907254	0.546295	0.605331			HIBADH	0.776861	0.621452	0.834174
	HIST1H2BK	0.71502	-0.108032	0.937915			COPB1	0.90724	0.621737	0.748319			BSG	0.776845	0.727773	0.842633
	TEKT4	0.715012	-0.527135	0.81514			CLMN	0.907169	0.481879	0.346153			WDR5B	0.776722	0.585321	0.844297
	FHDC1	0.71492	-0.202752	0.96049			SMAD9	0.906857	0.521317	0.263338			UBQLN4	0.776435	0.700275	0.828956
	VWA3B	0.714507	-0.474032	0.709544			KIAA1919	0.906845	0.587925	0.426948			FAM83H	0.776405	0.695597	0.791724
	AXDND1	0.714465	-0.390696	0.876104			NBEA	0.906689	0.537545	0.342315			PDAP1	0.776329	0.62229	0.811741
	OR51H1	0.714196	-0.311185	0.774344			TBCCD1	0.906667	0.639221	0.413532			NCOA2	0.776256	0.64009	0.810835
	COPZ1	0.71412	-0.142457	0.967077			SLC35A5	0.906592	0.506736	0.564522			OCEL1	0.776205	0.575676	0.874171
	XKR5	0.714061	-0.237432	0.551111			ZNF585A	0.906539	0.560709	0.260922			UAP1	0.776139	0.740614	0.835513
	FKBP3	0.71365	-0.38126	0.878026			CBX5	0.906469	0.498906	0.462125			RPRD2	0.776	0.670162	0.897431
	PRKCZ	0.713582	-0.170608	0.976742			RBM12B	0.906458	0.726039	0.592729			MKNK2	0.775864	0.53875	0.837186
	FAM117B	0.713544	-0.242393	0.908858			ATP11B	0.906445	0.703326	0.77515			PHF20	0.775853	0.723734	0.814347
	GLOD4	0.713543	-0.322678	0.897433			NFXL1	0.906365	0.822105	0.677528			ARHGEF26	0.775773	0.72543	0.742049
	SLC35F3	0.713511	-0.293355	0.900081			ARID4B	0.90632	0.643199	0.454748			POMK	0.775734	0.621478	0.789457
	COBLL1	0.713508	0.020426	0.899902			YEATS2	0.906311	0.747488	0.52901			MAP2K2	0.775701	0.72282	0.856171
	KLB	0.713414	-0.130138	0.925169			PTPN4	0.906299	0.55397	0.237477			ZDHHC5	0.775644	0.573942	0.890256
	DEPDC4	0.713372	-0.36061	0.759853			MYST3	0.906268	0.50177	0.212172			SEC22C	0.775475	0.583602	0.787987
	RPS6KA6	0.713336	-0.184551	0.939852			DTWD2	0.906165	0.677311	0.73649			DHX30	0.775421	0.663167	0.786291
	THNSL2	0.713325	-0.663298	0.684148			SMEK2	0.905983	0.673566	0.615729			DAAM1	0.775272	0.546607	0.870676
	CRACR2A	0.713235	-0.213566	0.956244			FOXN2	0.905978	0.68772	0.535808			NOLC1	0.775262	0.804219	0.875346
	B3GAT1	0.713141	-0.198961	0.909691			SGMS1	0.905888	0.678163	0.780242			TIRAP	0.775231	0.588562	0.852201
	SPATA45	0.713034	-0.644503	0.681012			PIK3CA	0.905853	0.519798	0.217041			SET	0.775128	0.810935	0.81676
	ACADSB	0.712754	-0.035514	0.911186			SAMD8	0.905825	0.506497	0.204955			STAMBP	0.775077	0.648556	0.864716
	ZNF213	0.712754	-0.332705	0.868115			MYST2	0.905785	0.531094	0.335175			WDR5	0.775071	0.844333	0.761964
	CCK	0.712722	-0.551976	0.797033			C14orf102	0.905761	0.625794	0.504729			ASMTL	0.775062	0.505763	0.832181
	PAFAH2	0.71267	-0.301345	0.884135			SHPK	0.905726	0.639261	0.531551			CCDC120	0.774937	0.493951	0.842704
	C1QTNF9	0.712629	-0.465499	0.669056			MTX3	0.90568	0.575262	0.410704			ARHGEF9	0.774917	0.478475	0.7842
	R3HDM2	0.712527	-0.506972	0.744555			ZNF429	0.905476	0.532223	0.503442			RBM47	0.774847	0.541716	0.87562
	PICK1	0.712522	-0.205349	0.954259			NUPL1	0.905463	0.740916	0.755103			TFCP2	0.77464	0.659613	0.869194
	CTPS2	0.712491	-0.580146	0.731488			TMED7-TICAM2	0.905451	0.624778	0.668778			GPR108	0.774571	0.590618	0.869244
	SLC16A9	0.712411	-0.221428	0.644491			MFN1	0.90545	0.622708	0.711961			POLR3K	0.774459	0.724459	0.794988
	PGM3	0.71241	-0.192859	0.970143			ARL13B	0.905332	0.620256	0.574864			EXOSC6	0.774429	0.63274	0.853684
	GUCD1	0.712361	-0.329876	0.892475			EXOC2	0.905305	0.476555	0.350313			ELK4	0.774387	0.566348	0.872623
	HDHD2	0.712184	-0.19058	0.679942			C9orf80	0.905221	0.675268	0.762975			HNRNPF	0.774273	0.692234	0.866294
	TTK	0.712112	-0.218562	0.831207			MTRR	0.905215	0.705228	0.517415			ELOVL1	0.773969	0.592064	0.840937
	GP2	0.711351	-0.014036	0.91684			CASC5	0.905191	0.713478	0.553473			ABHD17B	0.773955	0.567475	0.856222
	TAT	0.711318	-0.085304	0.889607			LNX2	0.90512	0.491628	0.367685			FAM206A	0.773941	0.702057	0.800794
	FRMPD1	0.711141	-0.035337	0.905299			USP45	0.905072	0.598102	0.68506			AMMECR1L	0.773806	0.679953	0.887
	RAB39B	0.711054	-0.283024	0.607606			PRKCH	0.905008	0.533727	0.463456			GADD45G	0.773726	0.58794	0.803691
	MVK	0.71093	-0.34076	0.938663			CUL4A	0.905007	0.629043	0.73357			ATP2C1	0.773691	0.568062	0.87033
	COL2A1	0.710773	-0.384119	0.839284			VPS4B	0.904969	0.518874	0.370151			MOCS3	0.773664	0.682925	0.843802
	ACPT	0.71077	-0.12574	0.915993			C18orf25	0.904963	0.6447	0.414656			AHSA1	0.773544	0.749344	0.853837
	MRPL48	0.710702	-0.488965	0.831268			LMAN1	0.90484	0.592418	0.641328			P2RX4	0.773446	0.508788	0.856065
	PPP1R13B	0.710666	-0.211927	0.959053			RBMXL1	0.904801	0.57686	0.4847			TTC38	0.773443	0.659462	0.805995
	SLC39A9	0.710555	-0.025059	0.941365			USP51	0.904666	0.520704	0.295957			RALGAPB	0.773187	0.595312	0.862778
	DACH2	0.710543	-0.509664	0.593476			G3BP2	0.904664	0.561921	0.649846			ISOC2	0.772984	0.710561	0.780708
	SPATS1	0.7105	-0.323608	0.749632			PDS5B	0.90457	0.460514	0.313411			TMEM209	0.772974	0.728651	0.819952
	ROPN1B	0.71045	-0.154261	0.962486			OR2A4	0.904459	0.481387	0.357933			TARS2	0.772839	0.724101	0.747947
	IFNLR1	0.710378	-0.239235	0.935365			SLAIN2	0.904405	0.569724	0.60516			EIF2AK3	0.772788	0.469451	0.859305
	C6orf58	0.71009	-0.216939	0.802154			RAD18	0.904332	0.713763	0.762136			TMEM129	0.772768	0.584839	0.834741
	LRBA	0.710085	-0.145586	0.927959			STAM	0.904288	0.535621	0.667339			COA3	0.77275	0.690274	0.791722
	TRIM3	0.710043	-0.487947	0.747841			HCFC1	0.904265	0.675772	0.428014			NDUFB11	0.772683	0.732806	0.794406
	ADM2	0.709729	-0.226694	0.943552			IKBKAP	0.904225	0.754825	0.695954			SSR2	0.772681	0.731368	0.810318
	EPB41L4B	0.709403	-0.370955	0.891036			TET2	0.9041	0.587695	0.331181			VAMP2	0.772674	0.500204	0.873297
	NLRP8	0.709381	-0.065004	0.929161			SFXN1	0.904019	0.614901	0.631579			NFYA	0.772544	0.717948	0.799906
	WDR61	0.709342	-0.05795	0.932233			LYSMD3	0.903965	0.55899	0.506764			BMPR1B	0.772281	0.714959	0.769266
	LRRC75B	0.709249	-0.568776	0.811497			PAPD5	0.903921	0.553797	0.407589			YTHDF3	0.772256	0.639912	0.87747
	TRPC7	0.709116	-0.47655	0.773856			SETX	0.903892	0.496251	0.236625			RNF14	0.772235	0.615085	0.827739
	KIAA0556	0.709005	-0.206381	0.938329			GALNT10	0.903798	0.492352	0.358421			UQCRC1	0.772223	0.679743	0.813546
	FOXB2	0.709002	-0.415565	0.682622			BAZ2B	0.903789	0.565776	0.317168			PWWP2B	0.772108	0.56451	0.818528
	SNX4	0.708895	-0.073794	0.781573			ZBTB44	0.903769	0.748679	0.716021			HSD17B4	0.77202	0.536717	0.836644
	NRL	0.708531	-0.389359	0.843135			NBPF9	0.90376	0.733558	0.620157			CLPTM1	0.771856	0.58101	0.880315
	CLDN25	0.708443	-0.582618	0.738083			C14orf43	0.903738	0.549188	0.259478			OAZ3	0.771766	0.405389	0.795172
	EMP2	0.708436	-0.151899	0.913231			PCDHGA4	0.90361	0.42739	0.248248			PPP5C	0.771728	0.753178	0.845045
	TMEM256	0.708207	-0.384431	0.891135			GNAQ	0.903564	0.58523	0.47968			MTCH2	0.7716	0.699968	0.836918
	GPER1	0.708192	-0.264581	0.815997			KIAA1429	0.90354	0.741063	0.501333			KCTD3	0.771568	0.676984	0.840327
	MEIG1	0.708141	-0.57646	0.726282			GPR176	0.903414	0.424077	0.358724			RAB11A	0.771455	0.646159	0.835095
	PHACTR4	0.708084	0.014267	0.877659			ARHGAP12	0.903193	0.609682	0.561397			PIGS	0.77145	0.609017	0.873099
	PAK1IP1	0.707975	-0.209223	0.909347			KIAA2022	0.902982	0.419286	0.441787			UBQLN1	0.771395	0.684496	0.85145
	TTC12	0.70797	-0.396635	0.775949			DR1	0.902941	0.648001	0.471828			HIVEP1	0.771301	0.64727	0.868343
	EPN1	0.707858	-0.304018	0.937522			CAPRIN1	0.902913	0.70403	0.679163			CAPNS1	0.771084	0.611254	0.865903
	ZNF789	0.70785	-0.473626	0.86114			TAF1	0.902781	0.610899	0.318173			AHCY	0.770903	0.838923	0.777211
	PLGRKT	0.7077	-0.366754	0.653928			PIGN	0.902706	0.6385	0.679262			ATP6V1G1	0.770857	0.651592	0.801099
	PFN2	0.707684	-0.481041	0.54594			NOMO2	0.902643	0.600544	0.676556			PDIA6	0.770765	0.650086	0.856464
	OC90	0.707656	-0.364307	0.822028			TMEM194A	0.902602	0.563694	0.331973			GEMIN4	0.770738	0.845933	0.808738
	MRPS34	0.70742	-0.310266	0.917431			ACBD5	0.90259	0.583246	0.70811			ATP5G2	0.770714	0.669273	0.795587
	HIST4H4	0.707396	-0.085873	0.921692			FNDC3B	0.90258	0.510394	0.332955			ERAL1	0.77069	0.769063	0.815853
	BLOC1S6	0.707258	-0.069064	0.907411			ZDBF2	0.90253	0.555718	0.369655			CDS1	0.770637	0.57402	0.807318
	CHMP5	0.707207	-0.183191	0.766909			PARD3	0.902491	0.508801	0.251679			STEAP2	0.770558	0.550549	0.797643
	ANP32A	0.707092	-0.281258	0.870169			POLR3B	0.902458	0.67058	0.723709			OXSR1	0.770449	0.652508	0.831416
	RIDA	0.707015	-0.581478	0.670212			CEP170L	0.902417	0.716215	0.464197			C14orf1	0.770383	0.642819	0.8728
	HERC6	0.706989	-0.554423	0.755331			SPATA5	0.90239	0.663409	0.443753			SREBF2	0.770272	0.557543	0.85931
	TINCR	0.706868	-0.351693	0.921336			ZW10	0.902355	0.715917	0.608728			NUBP1	0.770259	0.617983	0.826412
	SLC15A1	0.706702	-0.137815	0.949893			PCDHGB3	0.902353	0.583416	0.353988			NDUFS1	0.770209	0.662444	0.871276
	AFDN	0.706662	-0.070568	0.943467			ROD1	0.902265	0.565197	0.402159			HACD3	0.770165	0.654984	0.862414
	WIPI2	0.706612	-0.173154	0.919103			ZFYVE16	0.902252	0.674519	0.73997			JUP	0.770062	0.57194	0.861058
	UCN3	0.706588	-0.090427	0.925414			ZNF776	0.902217	0.689604	0.694154			RBM8A	0.769972	0.723566	0.819767
	AQP4	0.706535	-0.244	0.926272			SMAD5	0.902047	0.675749	0.45904			TYSND1	0.769955	0.59932	0.686973
	MIPEP	0.706447	-0.099294	0.788979			ATP6V1A	0.901995	0.630921	0.740048			COPB2	0.769948	0.493549	0.850447
	CDH1	0.706436	-0.086608	0.978997			GK5	0.901899	0.589364	0.622881			PPP1R14B	0.769927	0.842885	0.78306
	SCD	0.706317	-0.319312	0.826529			ABI1	0.901847	0.572773	0.46443			PM20D2	0.769911	0.66464	0.784356
	CPEB3	0.706147	-0.643152	0.475039			MOBKL1B	0.90182	0.492583	0.270011			FAM199X	0.769873	0.500966	0.884632
	KDM4E	0.70612	-0.411126	0.834655			C3orf63	0.901784	0.647058	0.419407			UBTF	0.769863	0.709074	0.822664
	MRPL57	0.705973	-0.129579	0.895906			FEM1C	0.901756	0.522991	0.608174			RAVER1	0.769828	0.74814	0.83296
	YIPF3	0.70585	-0.048622	0.955101			MCTS2P	0.901512	0.78574	0.637112			RERE	0.769826	0.54832	0.877256
	PEX11A	0.705839	-0.191056	0.929939			USP14	0.901361	0.55977	0.685022			ELMO2	0.769824	0.469152	0.873935
	NMRAL1	0.705732	-0.333274	0.916671			DCP1A	0.901285	0.612134	0.289633			NDUFA8	0.769801	0.694428	0.806226
	FBXO42	0.705662	-0.61298	0.710061			ZNF431	0.901271	0.690747	0.548115			AES	0.769771	0.588205	0.891319
	ZMAT5	0.70525	-0.443412	0.669643			AP3M1	0.901257	0.548957	0.677034			SLC25A3	0.769725	0.746293	0.834155
	FAM84A	0.705093	-0.155347	0.961477			RBM26	0.901253	0.588986	0.377932			TM9SF3	0.769668	0.638604	0.846511
	PLEKHG4B	0.705072	-0.32143	0.883035			HELB	0.901199	0.609554	0.267646			NDUFS6	0.769442	0.706857	0.810505
	MAPK10	0.705048	-0.762558	0.472536			LOC100170939	0.901125	0.67783	0.491136			COPZ1	0.769433	0.677902	0.816723
	P2RY1	0.704973	-0.385021	0.825687			ATP2B1	0.901089	0.731289	0.538927			WASF3	0.76943	0.557674	0.859693
	CDH18	0.704944	-0.551101	0.636581			RAB14	0.901076	0.543665	0.558561			HMGCR	0.769401	0.716406	0.838506
	ELOVL7	0.704762	-0.184777	0.924229			SUPT16H	0.90106	0.65611	0.376863			ACADL	0.769387	0.570579	0.741982
	GABRQ	0.704688	-0.057736	0.774335			BBS10	0.901051	0.59978	0.603079			TACSTD2	0.769373	0.47774	0.811601
	HOXA13	0.704547	-0.691658	0.387361			ATM	0.901015	0.609448	0.315164			ZNF543	0.769152	0.647069	0.807418
	TADA3	0.70404	-0.559546	0.801186			GON4L	0.900982	0.57826	0.272054			TLE1	0.768992	0.464372	0.855485
	MZT2A	0.703648	-0.574367	0.803029			ZNF329	0.900966	0.690576	0.665413			FOXP1	0.76893	0.523782	0.883632
	CASZ1	0.703606	-0.167598	0.925097			MATR3	0.900872	0.710965	0.602177			ARHGAP6	0.768802	0.659563	0.754092
	HSH2D	0.703523	-0.227211	0.9492			ASCC3	0.900757	0.532625	0.3037			PRPF8	0.768785	0.6698	0.87925
	C22orf29	0.703432	-0.296814	0.892811			ZFHX3	0.900753	0.523959	0.402171			DGUOK	0.768638	0.702655	0.800609
	TRIM58	0.703328	-0.076487	0.902724			ACTR2	0.900745	0.563815	0.51267			ADIPOR2	0.768621	0.626266	0.852269
	ABCC11	0.703249	-0.148595	0.951201			LCORL	0.900599	0.620802	0.655737			GPX4	0.768561	0.694142	0.829405
	TMCO4	0.703187	-0.398424	0.886358			MKL2	0.90051	0.515967	0.204902			NUDC	0.768471	0.660022	0.872354
	ATP2A1	0.703169	-0.387178	0.808969			ZNF223	0.900439	0.509405	0.423898			RNF40	0.768326	0.615712	0.844557
	PKMYT1	0.703163	-0.259994	0.909744			SNX27	0.900315	0.462032	0.268412			NAA50	0.768289	0.648199	0.833921
	LMX1B	0.703104	-0.40443	0.745573			NEK4	0.900273	0.722066	0.731446			NELFB	0.768186	0.651216	0.824777
	CCDC112	0.703076	-0.22938	0.60157			C14orf145	0.900234	0.660613	0.404546			CYP51A1	0.768146	0.667275	0.774044
	CPE	0.70296	-0.051885	0.84616			WASL	0.900203	0.660374	0.56567			TSR1	0.768136	0.801854	0.812389
	RNF224	0.702447	-0.655558	0.717279			ZNF713	0.900178	0.682862	0.456961			PSKH1	0.768124	0.537193	0.858847
	EXOC7	0.702204	-0.353824	0.903258			LOC641367	0.899901	0.648752	0.411424			DENND1A	0.768091	0.628004	0.793309
	FAM218A	0.702093	-0.634557	0.698127			EP400	0.899862	0.631283	0.323379			CREB3	0.767965	0.43621	0.830982
	ORM2	0.701915	-0.203358	0.89592			SNIP1	0.899844	0.501004	0.359135			ACPP	0.767945	0.442881	0.819381
	RASL10A	0.701803	-0.238703	0.948062			SOAT1	0.899809	0.572296	0.63605			CCT3	0.767916	0.807506	0.798696
	SDSL	0.70168	-0.225332	0.911296			DYNC1I2	0.899667	0.559596	0.523998			NDUFV1	0.767839	0.806657	0.778454
	OARD1	0.701515	-0.222873	0.766126			RNF115	0.89966	0.509706	0.348056			PYM1	0.767773	0.643644	0.77412
	CCDC149	0.701336	-0.539678	0.756497			LRRC8B	0.899556	0.68954	0.739686			SLC39A7	0.767696	0.452532	0.820201
	ZNF30	0.701214	-0.56153	0.726947			ARL15	0.899535	0.570171	0.399945			TSC22D1	0.767662	0.528543	0.838859
	CHKA	0.701197	-0.284996	0.910268			BCL9	0.899511	0.735928	0.764987			HDLBP	0.76755	0.536724	0.872466
	LRFN1	0.701127	-0.433167	0.760507			CPEB4	0.899472	0.424381	0.338703			ARRDC1	0.767432	0.490928	0.74737
	TTC39A	0.700999	-0.140127	0.982551			TMEM170B	0.899446	0.697056	0.625902			SCAP	0.767408	0.588766	0.82022
	OR7C1	0.700966	-0.159865	0.802887			ZNF470	0.899291	0.58956	0.699957			EIF3G	0.767356	0.816457	0.837418
	TMEM99	0.700749	-0.321284	0.824278			TOP3A	0.899272	0.739646	0.497951			GOT1	0.767253	0.653297	0.852143
	DRC3	0.700641	-0.523004	0.742122			FUBP1	0.899148	0.751519	0.729979			WRNIP1	0.767214	0.657127	0.865749
	POU5F1B	0.70042	-0.441078	0.834476			RICTOR	0.898853	0.584346	0.30386			TMEM38A	0.767128	0.525506	0.78518
	KYAT1	0.700251	-0.489375	0.816168			NFX1	0.898852	0.735409	0.501342			ZMYND19	0.767108	0.762481	0.730147
	PACSIN2	0.700051	-0.086638	0.91183			DEPDC4	0.898805	0.67212	0.627838			LINC01207	0.767059	0.57212	0.822402
	AUH	0.700048	-0.121675	0.95787			ERBB2IP	0.898797	0.585668	0.505828			GNMT	0.76698	0.407423	0.78302
	TSPAN6	0.700006	-0.304558	0.715463			DDX52	0.898765	0.665237	0.467706			RAB21	0.766904	0.629083	0.876463
							CALU	0.898709	0.515162	0.387777			RNF141	0.766763	0.56672	0.8554
							USP48	0.898676	0.667188	0.583133			WAC	0.766554	0.640348	0.897424
							TFAM	0.898658	0.772467	0.75969			COBL	0.766527	0.489991	0.875429
							EAF1	0.898538	0.591654	0.763689			DYNLRB1	0.766462	0.628359	0.874252
							SLC30A5	0.898459	0.665002	0.722169			NCDN	0.766424	0.654753	0.847616
							RHBDD1	0.89842	0.437136	0.237551			NCSTN	0.766354	0.558299	0.889103
							DNAL1	0.898256	0.588004	0.760898			DNAJA2	0.766319	0.679965	0.83012
							ZSCAN29	0.898226	0.646778	0.408112			BNIP3	0.766306	0.70492	0.839148
							ZFY	0.898211	0.641769	0.554049			CYFIP1	0.766267	0.704974	0.814161
							C14orf174	0.898167	0.604535	0.627316			HDAC11	0.766252	0.411926	0.804732
							CREB3L2	0.898084	0.451007	0.298511			EIF3F	0.766157	0.81297	0.860533
							KLHL24	0.898071	0.634241	0.418718			SNRPA	0.766069	0.810068	0.850642
							URB2	0.898051	0.784385	0.665578			C1orf43	0.766062	0.725818	0.764323
							CDC23	0.898001	0.565463	0.468476			AHCYL1	0.765811	0.582713	0.896285
							ARHGAP5	0.897911	0.540287	0.306321			CHP1	0.765767	0.532695	0.866579
							TOP2B	0.897622	0.618512	0.470565			BIK	0.765467	0.656984	0.727749
							ZNF720	0.897612	0.641536	0.534987			RNF187	0.765383	0.57296	0.856436
							ETV3L	0.897589	0.545079	0.210786			AP1S1	0.765355	0.697027	0.767818
							FRMD4B	0.897578	0.442787	0.357505			PRKAG1	0.765304	0.65265	0.812405
							SPAST	0.897532	0.695283	0.681939			UBE2R2	0.765297	0.641794	0.878453
							OSBPL8	0.897385	0.593543	0.355007			PEF1	0.765291	0.620091	0.873719
							OCRL	0.897364	0.609312	0.753409			FBRS	0.765235	0.553239	0.857547
							IKZF5	0.897303	0.662665	0.648864			ENSA	0.765192	0.712132	0.756871
							TTC30A	0.897299	0.517849	0.675885			SMPD4	0.765187	0.692374	0.814304
							CPSF2	0.897036	0.581122	0.623595			UBE2Q1	0.765146	0.626822	0.85353
							KIAA0317	0.897032	0.608466	0.801384			PPP1R3D	0.764932	0.48523	0.786002
							SRBD1	0.89701	0.538861	0.636207			RDH14	0.764882	0.6974	0.814169
							DHX15	0.896992	0.790328	0.757551			PARS2	0.764792	0.690748	0.86022
							CDC42BPB	0.896944	0.441995	0.296884			ELOF1	0.764736	0.716253	0.807494
							GNRHR	0.896939	0.577831	0.368373			TTC19	0.764715	0.686671	0.78954
							CGN	0.896868	0.593539	0.648936			DDAH1	0.764709	0.63619	0.895994
							LRP6	0.896803	0.572348	0.294138			USP43	0.764678	0.461961	0.737559
							IQGAP2	0.896754	0.62817	0.757021			DSP	0.764655	0.697465	0.869123
							RNASEN	0.896744	0.752511	0.639231			FLAD1	0.764642	0.721546	0.735026
							TOPBP1	0.896678	0.74499	0.537108			EID1	0.764503	0.718503	0.859034
							BMPR2	0.896653	0.491553	0.261324			APLN	0.764385	0.696328	0.796953
							SRP72	0.896364	0.741242	0.789179			SNRNP35	0.764346	0.609435	0.853746
							ENPP4	0.896311	0.571524	0.738914			PIK3R2	0.764315	0.702096	0.858228
							PAXIP1-AS2	0.896288	0.520552	0.19891			SARS	0.764284	0.721937	0.873694
							WRN	0.896279	0.542469	0.234972			NUPR1	0.764282	0.509051	0.793657
							SLC12A2	0.896255	0.582723	0.521058			HECTD4	0.764262	0.54503	0.802872
							LOC653501	0.89619	0.538302	0.455037			PTRHD1	0.764252	0.761126	0.796536
							UBAP2	0.895855	0.790766	0.768934			ZNF414	0.764232	0.63929	0.835056
							THAP5	0.895738	0.615077	0.637509			SRPRA	0.764189	0.484268	0.85739
							ANKS1A	0.895696	0.550432	0.193626			AAGAB	0.764131	0.617512	0.8275
							TBC1D24	0.895554	0.613968	0.507538			MFSD14A	0.764083	0.706106	0.871336
							PIP5K1P1	0.895475	0.645577	0.452325			TIMM22	0.764017	0.721479	0.821833
							SMG7	0.895466	0.704234	0.757221			ARL6IP1	0.76396	0.711821	0.782379
							PCDHGA7	0.895366	0.526778	0.427502			COX17	0.76388	0.597388	0.765929
							USP3	0.895234	0.737129	0.716542			RHBDD2	0.763862	0.490793	0.869642
							HMGCR	0.895205	0.523527	0.714357			ADAM15	0.763851	0.555454	0.732678
							REL	0.895202	0.512736	0.185366			QDPR	0.763759	0.622175	0.883447
							PDS5A	0.895159	0.742504	0.671278			ANXA7	0.763643	0.558117	0.834471
							XPR1	0.895094	0.541479	0.301562			KIAA1549	0.763523	0.733695	0.749879
							DOCK5	0.895063	0.512435	0.235249			TMEM41B	0.763511	0.509947	0.775207
							RRP1B	0.895052	0.753566	0.406997			SPON2	0.76347	0.570402	0.797627
							CEP192	0.895049	0.701113	0.4441			MACROD1	0.763462	0.63967	0.836434
							ARHGAP11B	0.894937	0.750097	0.502432			SRSF9	0.763447	0.612455	0.817712
							PHKA1	0.894822	0.737034	0.765279			MRPS24	0.763434	0.754057	0.781358
							RB1	0.894696	0.479483	0.370846			SPR	0.763388	0.517196	0.843774
							UTP15	0.894537	0.739115	0.691921			SEPHS1	0.763365	0.663326	0.86214
							PTPN13	0.894405	0.601338	0.647066			MRFAP1	0.763196	0.592659	0.847509
							ZNF236	0.89437	0.656506	0.389445			ABCA3	0.763078	0.552194	0.85059
							GAPVD1	0.894363	0.490378	0.209042			CLIP1	0.763074	0.425719	0.820139
							SRCAP	0.894202	0.565233	0.327496			SEC23IP	0.76307	0.675001	0.863507
							GPR98	0.894198	0.736957	0.709279			TMC4	0.763062	0.492087	0.827163
							KDM4C	0.894042	0.689511	0.585965			GNE	0.763034	0.543017	0.892552
							FMN1	0.893992	0.554478	0.359008			NFX1	0.763008	0.605732	0.810048
							MTM1	0.893861	0.424151	0.227313			GPAA1	0.762987	0.696836	0.769457
							SERAC1	0.893834	0.412799	0.494829			MAVS	0.762978	0.54573	0.83146
							ZNF670	0.893823	0.77861	0.668389			CYC1	0.762971	0.762724	0.772119
							KIAA0406	0.893769	0.695143	0.747772			HSD17B1	0.762929	0.599476	0.849759
							IMPACT	0.893706	0.615356	0.696551			CKB	0.76292	0.60038	0.812134
							IPO8	0.893585	0.504779	0.312347			TFG	0.762834	0.599154	0.87154
							BMI1	0.893543	0.541295	0.457961			RAB10	0.762811	0.670598	0.841097
							ERMP1	0.893503	0.481632	0.324641			RPN1	0.762676	0.568394	0.821228
							ATF1	0.893489	0.631762	0.472564			ANAPC15	0.762674	0.741828	0.743022
							RAB3B	0.893364	0.668972	0.689441			IMPDH2	0.762645	0.911261	0.748849
							RIOK3	0.89332	0.582444	0.520734			TPI1	0.762626	0.747419	0.810842
							UPF2	0.893269	0.5569	0.293901			INCA1	0.762509	0.617126	0.79141
							GMEB1	0.893261	0.711491	0.386465			UBAP1	0.762506	0.627261	0.877649
							CKAP2	0.893254	0.72842	0.70079			RAB6B	0.762453	0.420789	0.796171
							VRK2	0.893234	0.686164	0.530927			CNOT6	0.762343	0.648202	0.859539
							HPS5	0.893055	0.45365	0.244674			MRPL36	0.762299	0.688888	0.76319
							RNF125	0.892943	0.655556	0.355329			PIGQ	0.762245	0.557614	0.750473
							SMARCA5	0.892911	0.636073	0.444718			NSF	0.762231	0.555014	0.890705
							CADPS2	0.89291	0.565752	0.517828			CIB1	0.762158	0.489225	0.799377
							KPNA5	0.892823	0.541661	0.289304			SDHC	0.762144	0.659499	0.835245
							TMEM106B	0.89279	0.501859	0.369796			FAM155B	0.762063	0.592084	0.7993
							ZNF275	0.892763	0.736437	0.744806			TXNRD2	0.761918	0.544554	0.769319
							SNORD116-28	0.892749	0.659376	0.476617			PDHA1	0.761891	0.616188	0.812531
							ZNF107	0.89272	0.70122	0.529689			CLN3	0.761866	0.556266	0.793125
							KIF3A	0.892629	0.639087	0.729616			ZBTB16	0.761834	0.633544	0.705331
							USP33	0.892581	0.61934	0.756255			IFT22	0.761833	0.647739	0.80011
							HACE1	0.892522	0.584105	0.370646			NADK2	0.761654	0.577469	0.842526
							BEND3P3	0.892252	0.556519	0.207474			LARP4B	0.761597	0.558756	0.83571
							NEDD1	0.892147	0.499457	0.297635			C1orf122	0.761508	0.577829	0.771855
							EIF4G2	0.892135	0.466881	0.338204			PCGF2	0.761354	0.588761	0.872799
							THSD7A	0.892119	0.634348	0.400134			UNC45A	0.761318	0.607703	0.808649
							SMARCA2	0.891985	0.393849	0.240144			YWHAE	0.761304	0.748608	0.798825
							IMPAD1	0.891984	0.532497	0.57901			TBC1D25	0.761244	0.532049	0.844425
							TRIM37	0.891899	0.710978	0.773764			DHRSX	0.761195	0.576269	0.840777
							ZNF649	0.891893	0.653717	0.621278			ZMYND11	0.761081	0.520222	0.891228
							ZNF417	0.891806	0.582957	0.311485			PSMD8	0.760964	0.704654	0.83842
							PHF20L1	0.891779	0.721855	0.629881			NDUFA13	0.760853	0.672071	0.760984
							FBXO34	0.891593	0.476177	0.392347			RALGDS	0.760822	0.769152	0.793982
							WDR44	0.891544	0.444493	0.276874			HLCS	0.760731	0.411656	0.839704
							AMIGO1	0.891513	0.43638	0.277425			EPM2AIP1	0.760684	0.542772	0.809517
							SNX6	0.891271	0.555048	0.395217			FTSJ1	0.760594	0.655841	0.778512
							ZNF644	0.891246	0.67094	0.492519			KIAA0141	0.760578	0.611689	0.795497
							VTI1A	0.891196	0.504377	0.353027			RELA	0.760512	0.596294	0.870292
							EPS15	0.890977	0.524053	0.6297			IP6K2	0.76037	0.619834	0.732342
							PTPN11	0.890935	0.514405	0.263514			ZFP91	0.760355	0.707083	0.864484
							VPS8	0.890904	0.438275	0.272516			PTOV1	0.760315	0.628346	0.796929
							ACADM	0.890801	0.718598	0.705332			FBXW11	0.760106	0.579885	0.836597
							RAB8B	0.890742	0.488955	0.471125			MTA2	0.7599	0.70295	0.856731
							CSNK1G3	0.890619	0.722013	0.679914			ASB7	0.759688	0.655711	0.902293
							SEC31A	0.890589	0.556528	0.613299			STK16	0.759664	0.680037	0.815784
							HERC3	0.890566	0.643138	0.790709			CUX1	0.75963	0.534817	0.833587
							ADAM17	0.890436	0.568119	0.295982			PHKA1	0.759623	0.525548	0.829336
							CDC40	0.890387	0.572711	0.435751			C6orf89	0.759603	0.535373	0.884967
							STXBP4	0.890341	0.500812	0.357647			ANKRD17	0.759504	0.717954	0.858544
							C5orf41	0.890329	0.494868	0.18304			TRMT112	0.759469	0.731498	0.795824
							FBXO3	0.890328	0.428286	0.337358			LETM1	0.759338	0.665059	0.776055
							HMGXB4	0.890266	0.694264	0.793516			FNBP1L	0.759308	0.673418	0.824223
							GPR180	0.890192	0.596831	0.668321			CTNNA1	0.759296	0.585287	0.858925
							JHDM1D	0.890106	0.763174	0.581395			HNRNPR	0.75912	0.718781	0.843631
							LEPROT	0.890061	0.437442	0.183887			LRIF1	0.759048	0.585558	0.866327
							NUP133	0.890046	0.651508	0.420347			CARS2	0.759046	0.766443	0.776398
							CCDC144B	0.890011	0.605509	0.310548			ABHD17A	0.758989	0.597589	0.847371
							GPR89B	0.889968	0.60372	0.591948			MUT	0.758954	0.665044	0.814314
							GDAP2	0.889899	0.550413	0.584096			PLAA	0.758918	0.600367	0.853452
							CCDC47	0.889876	0.564267	0.715052			MTMR12	0.75889	0.641537	0.792005
							RGPD5	0.889873	0.546111	0.289336			PMVK	0.758869	0.591528	0.76665
							GMFB	0.889864	0.69361	0.76412			HSPE1	0.758582	0.710284	0.745838
							SLC35F5	0.889855	0.673171	0.764582			PPIB	0.758573	0.716063	0.791124
							RAB2A	0.889749	0.564724	0.658588			NBR1	0.758545	0.644918	0.850865
							TULP4	0.889741	0.652139	0.761406			CCDC6	0.758502	0.551673	0.869399
							DIS3L	0.889729	0.647656	0.544203			MTMR4	0.758474	0.637367	0.858581
							CTTNBP2NL	0.889706	0.529318	0.382587			VAPA	0.758463	0.703295	0.833873
							BAG5	0.889674	0.584988	0.410016			PLA2G12A	0.758443	0.674951	0.820011
							PRPF4B	0.889628	0.639144	0.420643			VARS	0.758429	0.853288	0.742012
							ALMS1	0.889602	0.577183	0.308423			UBE4B	0.758405	0.675715	0.866168
							QTRTD1	0.88959	0.802206	0.748598			DLD	0.758319	0.697973	0.799246
							ZNF587	0.889504	0.717275	0.642828			SMARCE1	0.758312	0.71111	0.839078
							ABL2	0.889492	0.704681	0.388179			C16orf91	0.758302	0.73906	0.716775
							MAP4K3	0.889447	0.688677	0.594418			PARP16	0.758292	0.706385	0.853084
							DBR1	0.889331	0.671261	0.725984			USF3	0.758277	0.568252	0.884304
							SPPL2A	0.889304	0.444984	0.405459			RSPH3	0.758231	0.528375	0.862455
							PURA	0.889244	0.448957	0.35183			PCBP2	0.758165	0.729269	0.872191
							FTSJD1	0.889216	0.466421	0.329342			KBTBD4	0.758161	0.64665	0.873732
							UCHL5	0.889212	0.704769	0.712193			PES1	0.758156	0.782767	0.801361
							NCOA4	0.889208	0.550304	0.604893			COPA	0.758101	0.487746	0.864235
							EXD2	0.889158	0.612576	0.78688			EIF2AK1	0.758087	0.686112	0.827905
							PGM3	0.889078	0.590985	0.774251			USP19	0.758019	0.5951	0.749545
							YIPF5	0.889075	0.56197	0.617299			OTUB1	0.757945	0.662917	0.846216
							PRRC1	0.889069	0.660089	0.797368			C19orf43	0.757831	0.754056	0.812155
							NBAS	0.889042	0.530668	0.324785			NAT6	0.757818	0.624648	0.756806
							TIGD4	0.888894	0.665459	0.551067			TBC1D4	0.757738	0.478293	0.796445
							TBCK	0.888801	0.540501	0.38838			RAB11B	0.757725	0.639309	0.875076
							ABCD3	0.888697	0.407024	0.466336			PGAM5	0.7577	0.727369	0.803506
							GPBP1L1	0.888682	0.658066	0.743521			SERINC3	0.757664	0.569078	0.87689
							TPR	0.888572	0.629954	0.3381			MPG	0.757606	0.690693	0.787566
							ZNF643	0.888555	0.84377	0.73672			PFDN2	0.757545	0.70829	0.808825
							C2orf69	0.888396	0.639065	0.715768			SYNJ2	0.757518	0.469605	0.829287
							HBS1L	0.888329	0.548756	0.524915			ZC3H14	0.757513	0.677266	0.847898
							ZNF845	0.888294	0.615884	0.516296			KHSRP	0.757498	0.761866	0.846554
							ZCCHC2	0.888261	0.527761	0.467906			SNAPC2	0.757351	0.638436	0.853574
							PTPN3	0.888233	0.691048	0.579644			ERGIC3	0.757339	0.686262	0.825966
							NUP50	0.888227	0.718873	0.73244			MRPL21	0.757323	0.774775	0.744201
							PTPRG	0.888203	0.47678	0.202327			RAB40C	0.75731	0.546979	0.775862
							ATG4C	0.888196	0.637765	0.483389			ARF6	0.757304	0.593877	0.867594
							MSH3	0.888181	0.677625	0.732127			SNIP1	0.757245	0.616943	0.890876
							MYNN	0.888146	0.644574	0.441559			MRPL53	0.757047	0.726512	0.768048
							MYO1D	0.888083	0.532626	0.578619			CTDSP1	0.757039	0.581325	0.847363
							SLC30A9	0.888082	0.66401	0.81782			MPST	0.75683	0.792773	0.803098
							ANKS1B	0.88806	0.608331	0.37062			COPS6	0.756753	0.652562	0.80996
							UGGT1	0.887964	0.512636	0.525564			TBC1D8	0.756736	0.557798	0.689217
							ARHGAP32	0.887942	0.730184	0.829503			MMAB	0.756706	0.590915	0.731763
							ANKRD5	0.887819	0.717957	0.785493			ECI2	0.75669	0.606062	0.776234
							MED12L	0.887817	0.526124	0.619043			TAF10	0.756667	0.627033	0.838608
							AGTPBP1	0.887813	0.767252	0.651117			HSPBP1	0.756644	0.796748	0.790556
							CGGBP1	0.887552	0.584188	0.403877			DAZAP1	0.756618	0.731665	0.788607
							WDR26	0.887532	0.61136	0.5089			LANCL1	0.756612	0.59515	0.83818
							DOPEY1	0.887494	0.521642	0.341497			CHD8	0.756541	0.620117	0.864046
							SCRN3	0.887493	0.650548	0.768722			ZMPSTE24	0.756373	0.546758	0.851099
							DCAF16	0.88746	0.751547	0.741592			SEH1L	0.756371	0.812235	0.827823
							SMG1P1	0.887411	0.624138	0.307356			BEND3	0.756339	0.662497	0.766986
							GPATCH8	0.88739	0.565041	0.233976			MED29	0.756176	0.64663	0.851092
							TFCP2	0.887383	0.722741	0.808501			SPIN1	0.756082	0.683117	0.855727
							MLL5	0.887234	0.504006	0.189747			TOMM34	0.756059	0.687984	0.829908
							LRPPRC	0.887234	0.812442	0.712778			TKT	0.755998	0.863936	0.750745
							EPRS	0.887161	0.76512	0.745739			GLUD1	0.755987	0.690798	0.801324
							PIK3AP1	0.887067	0.710943	0.620372			DEDD	0.755873	0.621679	0.838705
							FBXO28	0.887056	0.666046	0.714423			YTHDF2	0.755793	0.742102	0.868947
							LIG4	0.887005	0.56035	0.553143			KIAA0556	0.755436	0.434038	0.768085
							ZNF264	0.886989	0.602643	0.512916			SMIM10L1	0.755283	0.611708	0.835351
							FPGT	0.886945	0.617815	0.665695			LMAN2L	0.75524	0.58873	0.799303
							GPR157	0.88693	0.52447	0.214236			ATXN10	0.755164	0.695865	0.819047
							RSBN1L	0.886826	0.618237	0.296282			SURF2	0.755158	0.774269	0.769949
							SAMD4B	0.88682	0.620508	0.4807			GDI1	0.755101	0.529656	0.855214
							TGS1	0.886787	0.652638	0.344796			MRPS18A	0.755071	0.747238	0.799192
							DDX3X	0.886611	0.570339	0.339268			BTBD6	0.755046	0.601309	0.824466
							PHIP	0.886604	0.589088	0.389263			ATP9A	0.754979	0.453348	0.846323
							FSD1L	0.886543	0.713165	0.691371			RNF121	0.754895	0.602246	0.806186
							GSR	0.886176	0.461755	0.398644			MAML1	0.754888	0.633239	0.865601
							LARP1	0.886119	0.82155	0.753736			MARS	0.754822	0.61252	0.819923
							NUP160	0.886061	0.620763	0.289805			CCDC124	0.754628	0.672276	0.823379
							PGBD4	0.885977	0.727076	0.505289			ZXDA	0.754615	0.467937	0.862349
							SHROOM3	0.885972	0.62368	0.775119			NR3C2	0.754573	0.437854	0.799794
							WDR48	0.885906	0.468351	0.237677			YIPF6	0.754336	0.542247	0.723156
							PPP1R2P3	0.885903	0.452072	0.360739			TUBGCP2	0.754331	0.606602	0.822679
							ENOX2	0.88587	0.599157	0.33881			DLG3	0.754273	0.591293	0.863071
							DDX18	0.885834	0.639058	0.376875			IGF1R	0.754163	0.596009	0.789163
							CTAGE5	0.885804	0.542236	0.638451			HOXA10	0.754131	0.679081	0.814407
							SCAPER	0.885786	0.448752	0.207204			FBXL14	0.754085	0.571366	0.853545
							SF3A1	0.885762	0.501687	0.338564			SLC35E3	0.754006	0.547323	0.86823
							TBC1D14	0.885742	0.707926	0.663697			TADA2B	0.753997	0.538889	0.844076
							ZNF398	0.885681	0.564183	0.471772			SNX1	0.753945	0.541239	0.806628
							CLSPN	0.88526	0.708916	0.54358			PARP1	0.753867	0.68093	0.842637
							TOX4	0.885242	0.522568	0.5437			PTRH1	0.753864	0.55988	0.731893
							NARG2	0.885104	0.743164	0.691635			UFC1	0.753836	0.707645	0.789878
							USP49	0.885027	0.728688	0.491102			AIM1	0.753762	0.707326	0.757962
							ZNF687	0.884983	0.564697	0.511568			TAF5L	0.753703	0.666778	0.839496
							TCEANC	0.884964	0.644189	0.69912			MRPS30	0.753642	0.806583	0.802638
							C4orf34	0.884947	0.586636	0.762736			CLPTM1L	0.753578	0.635451	0.819234
							RCBTB1	0.884898	0.627357	0.631259			CLSTN1	0.753489	0.54748	0.865658
							KIAA0776	0.884748	0.535862	0.554858			KXD1	0.753292	0.656374	0.82365
							FRG1B	0.884742	0.484539	0.20383			ALG8	0.753198	0.716531	0.797301
							SP2	0.884741	0.527937	0.337566			C7orf26	0.753087	0.677508	0.777189
							BTBD9	0.884727	0.646912	0.716885			LSM4	0.753016	0.760514	0.758754
							EIF2AK4	0.884619	0.695847	0.82937			NCBP2	0.752939	0.750521	0.807561
							ZC3H14	0.884605	0.650874	0.753194			GPD2	0.752932	0.609847	0.865862
							AGAP1	0.884592	0.752003	0.80929			ULK2	0.752852	0.727724	0.781952
							TBC1D16	0.884545	0.741931	0.634638			GNA11	0.752804	0.586085	0.861631
							MCFD2	0.884422	0.44386	0.503513			MYDGF	0.752795	0.641895	0.812595
							KRR1	0.884259	0.731263	0.710011			AAAS	0.752743	0.774324	0.777417
							SHOC2	0.884125	0.453194	0.448243			RNF126	0.752666	0.688389	0.814534
							HOOK1	0.884011	0.741544	0.825715			POP7	0.752649	0.726912	0.764809
							SLC5A3	0.883989	0.516903	0.195218			FAM168B	0.752594	0.612828	0.875033
							CRK	0.883977	0.438564	0.224233			SLC39A9	0.752577	0.530556	0.872364
							SFMBT1	0.883897	0.513392	0.321323			FAM208B	0.75254	0.623833	0.826289
							TOB1	0.883675	0.554873	0.610174			SUGP1	0.752528	0.678396	0.769002
							TANC1	0.883646	0.673658	0.521079			GOLPH3L	0.752524	0.663471	0.809429
							FAF2	0.883453	0.589369	0.774171			LDLRAD3	0.752469	0.722313	0.826757
							ZNF484	0.883294	0.553122	0.233278			SDE2	0.752391	0.661607	0.839096
							SLC16A6	0.883062	0.742069	0.496456			ZBTB45	0.752348	0.694039	0.814223
							TMC7	0.883037	0.642428	0.574946			GPR107	0.752322	0.603553	0.804268
							CXADRP3	0.88302	0.568663	0.433922			RRP7A	0.752221	0.718199	0.7001
							TMEM161B	0.88301	0.701356	0.708787			PTPRA	0.752181	0.57331	0.876083
							NUP214	0.882911	0.589299	0.353866			PEMT	0.75217	0.672907	0.85967
							C14orf135	0.882906	0.586471	0.796471			IFRD2	0.752107	0.716138	0.699044
							RAB39	0.882709	0.578857	0.227385			SNRNP40	0.75205	0.759945	0.806096
							ZSCAN12P1	0.882636	0.627085	0.36249			ARIH1	0.751932	0.650897	0.854451
							RABL3	0.882574	0.569815	0.665533			ARPC1A	0.751894	0.646933	0.830633
							CASP8AP2	0.882427	0.575488	0.30244			SEL1L	0.751668	0.557282	0.842226
							DYRK1A	0.882251	0.544171	0.368626			PRAC2	0.751647	0.725835	0.783088
							KIAA0494	0.882121	0.419872	0.26644			GNL2	0.751604	0.689372	0.807482
							RNF214	0.882019	0.766091	0.514922			NAA30	0.751507	0.592986	0.875634
							ADRBK2	0.88187	0.581976	0.580638			OXA1L	0.751309	0.693996	0.860596
							FNBP1L	0.881855	0.691659	0.845309			DRAP1	0.751172	0.667208	0.786176
							SOS2	0.881784	0.494824	0.294116			EXOSC4	0.751132	0.807791	0.750448
							EIF2C2	0.88174	0.71879	0.454092			FBXW5	0.751099	0.587062	0.803247
							CSTF2T	0.881662	0.506346	0.399607			FIBP	0.751069	0.757267	0.834466
							DCK	0.881568	0.620004	0.549581			RNF167	0.751067	0.616446	0.828914
							KDM3A	0.881552	0.662033	0.321255			PELO	0.751052	0.676694	0.835758
							AKAP11	0.88155	0.480896	0.228761			TCTN2	0.750929	0.621402	0.809353
							MTMR1	0.881341	0.597966	0.378667			CHMP2A	0.750861	0.548382	0.83322
							CYP7B1	0.881238	0.552945	0.358063			TRRAP	0.750781	0.628954	0.821106
							TAF13	0.881115	0.437212	0.524907			ACY1	0.750738	0.685004	0.740344
							ZNF184	0.881006	0.672749	0.67734			RAD23A	0.750544	0.641222	0.834617
							SDAD1	0.880986	0.697297	0.738363			ERCC3	0.750535	0.634953	0.77741
							BTBD1	0.880972	0.565243	0.530094			LSM14B	0.750488	0.585099	0.846366
							USP30	0.880796	0.45649	0.551047			DCTN2	0.750449	0.702295	0.800327
							GRINL1A	0.880785	0.534265	0.518259			IDH3A	0.750328	0.702707	0.830988
							PSMD5	0.880726	0.571193	0.670108			RBM27	0.750323	0.633097	0.863178
							USP42	0.88065	0.745659	0.609478			OXLD1	0.750321	0.612599	0.750865
							MKLN1	0.880365	0.503117	0.51149			ALKBH4	0.750229	0.668128	0.778679
							IL1RAPL1	0.880334	0.720449	0.749734			ATG13	0.750159	0.531422	0.8924
							DNAJC13	0.880331	0.432225	0.149847			RIC8A	0.750118	0.642678	0.832617
							ARHGAP19	0.880299	0.584591	0.312106			NUTF2	0.750082	0.725792	0.819959
							TRIM25	0.88027	0.756734	0.551384			RABL6	0.749954	0.633528	0.76245
							ANKRD56	0.880148	0.73903	0.77251			FXR2	0.749913	0.621305	0.833465
							KIAA1468	0.880113	0.596995	0.563529			PRMT6	0.749795	0.703675	0.844334
							POLR2A	0.879961	0.402513	0.256857			BAZ2A	0.749614	0.491302	0.80561
							CEP170	0.879793	0.631152	0.331886			WDR82	0.749595	0.724356	0.828774
							HNRPLL	0.879786	0.640401	0.383272			SF1	0.749566	0.656754	0.836955
							IL6ST	0.879785	0.451642	0.153888			ANK3	0.749432	0.480708	0.787422
							ARID4A	0.879615	0.553403	0.237124			RER1	0.749419	0.538576	0.835318
							RASSF8	0.879375	0.506981	0.28599			LDLRAP1	0.749391	0.435917	0.868814
							ZNF100	0.879313	0.667402	0.512977			NUP93	0.749363	0.529954	0.819603
							MUT	0.879295	0.67169	0.815887			FOXK2	0.749224	0.700104	0.831332
							EPC2	0.879295	0.56918	0.300712			NDUFC1	0.749211	0.702138	0.765573
							PLS1	0.879219	0.561264	0.408156			ACOX1	0.749192	0.620626	0.820631
							PARP11	0.879173	0.578381	0.625174			RNF25	0.749042	0.630913	0.824007
							SLC39A6	0.878931	0.629644	0.832079			PREPL	0.748808	0.61608	0.822897
							LIMCH1	0.878907	0.463445	0.380584			PEX11A	0.748782	0.435921	0.803874
							SIKE1	0.878849	0.694413	0.574171			CNDP2	0.748728	0.643019	0.778805
							KIAA1267	0.878672	0.603032	0.32557			NUDT22	0.748637	0.467665	0.789609
							CCDC126	0.87866	0.644428	0.669451			AFG3L2	0.748521	0.715426	0.743084
							RSBN1	0.878575	0.513233	0.311573			RPUSD1	0.7485	0.776073	0.718976
							C15orf38	0.878314	0.390841	0.372054			TMEM30B	0.74848	0.513338	0.880115
							CBLB	0.878266	0.737673	0.443035			CASZ1	0.748474	0.483689	0.820105
							GSPT1	0.878201	0.714823	0.7967			STAU1	0.748429	0.600833	0.870239
							PIAS1	0.878154	0.442484	0.167698			PPP1R7	0.748162	0.548867	0.87848
							CRYBG3	0.878136	0.412438	0.190659			SLC11A2	0.74812	0.656288	0.752371
							TET3	0.878106	0.807386	0.725568			NT5DC1	0.748074	0.566056	0.799907
							MBP	0.878075	0.753331	0.752655			ZNF503	0.748056	0.483371	0.82998
							AZI2	0.877996	0.544805	0.705681			IP6K1	0.747981	0.670975	0.828862
							CD2AP	0.877809	0.702051	0.799741			YY2	0.747957	0.435413	0.76318
							HLTF	0.877754	0.735892	0.80095			ARFGAP2	0.747925	0.579135	0.777962
							PPIG	0.877579	0.661936	0.608008			PRR15L	0.747924	0.462743	0.79235
							BLZF1	0.877521	0.553831	0.541928			SPCS1	0.747875	0.604873	0.795191
							EFR3A	0.87752	0.525728	0.460178			PTPN1	0.747713	0.541821	0.858885
							KIAA1143	0.877508	0.690758	0.671949			OPHN1	0.747698	0.397569	0.665659
							SPAG9	0.877242	0.527063	0.178388			NSDHL	0.747673	0.593278	0.818786
							PCDHGA1	0.877118	0.706456	0.593878			CKAP5	0.747659	0.722453	0.82373
							PWWP2A	0.877114	0.717536	0.641084			BAP1	0.747571	0.575426	0.804265
							ITFG1	0.877038	0.50302	0.604381			MRPL55	0.747409	0.626632	0.76817
							L2HGDH	0.876924	0.765944	0.81137			LRRC8B	0.747389	0.61269	0.873186
							PLBD2	0.876899	0.444199	0.404417			YIF1B	0.747245	0.641177	0.817883
							YES1	0.876875	0.680952	0.670223			KDM4A	0.747195	0.652383	0.845551
							TAB3	0.876738	0.681899	0.843768			NOA1	0.747169	0.862279	0.749125
							FCHO2	0.876562	0.484168	0.289004			ADPRHL2	0.747154	0.657342	0.830425
							SMC5	0.876527	0.50835	0.212495			RRN3	0.747108	0.683385	0.7817
							DLAT	0.876398	0.718483	0.702323			COX5A	0.746958	0.735588	0.806321
							GCC1	0.87639	0.541332	0.550351			NUDCD3	0.746947	0.48172	0.758594
							KIF3B	0.876388	0.546347	0.7232			DYNLL2	0.746931	0.557713	0.862984
							GNS	0.876358	0.403945	0.269316			RHOD	0.746888	0.597138	0.793801
							ETNK1	0.876256	0.69031	0.690808			KLK3	0.746802	0.516924	0.728061
							TAS2R3	0.876125	0.54853	0.185825			APTX	0.74673	0.551265	0.715825
							UBN2	0.876107	0.686543	0.548598			NAIF1	0.746709	0.581031	0.793016
							CLDN12	0.875954	0.662305	0.75643			ATP6AP1	0.746674	0.474535	0.848991
							COPA	0.875661	0.587294	0.737028			TPRA1	0.746304	0.612741	0.775135
							BTRC	0.875657	0.591829	0.613459			ACTR8	0.746218	0.562966	0.845858
							ARL5A	0.875635	0.589926	0.651859			MKL2	0.746173	0.544436	0.86205
							C12orf49	0.875602	0.58834	0.351039			NECAB3	0.746117	0.385355	0.75952
							CORO2A	0.875313	0.6368	0.790713			SGPP1	0.746002	0.621756	0.779112
							PTCD2	0.875227	0.600789	0.480801			TMEM87A	0.74592	0.539486	0.769515
							PTPRJ	0.875102	0.691099	0.733739			APOO	0.74584	0.596563	0.808543
							AMOTL1	0.874927	0.504599	0.365325			DAP3	0.745837	0.697391	0.753383
							RHOT1	0.874868	0.649564	0.534729			LINC00094	0.745787	0.615011	0.833208
							MAGT1	0.874859	0.451019	0.614415			CPTP	0.74555	0.546022	0.841757
							SKP2	0.874856	0.668704	0.318295			DIABLO	0.745542	0.689882	0.817758
							ERO1L	0.874845	0.522863	0.221654			SCARB1	0.745364	0.636735	0.820214
							FBXL17	0.874599	0.455696	0.418923			GNB1	0.745201	0.553711	0.867957
							NCRNA00120	0.874521	0.635437	0.397444			SEC63	0.745185	0.602428	0.823383
							FRK	0.874225	0.584354	0.458261			NUP98	0.745174	0.629702	0.84318
							HS2ST1	0.874083	0.592961	0.602545			PSMC4	0.745121	0.642067	0.838359
							ZNF260	0.874037	0.717806	0.755566			PABPC1	0.745024	0.825245	0.771658
							GALNT4	0.873944	0.478782	0.337277			SPCS2	0.744917	0.612536	0.815565
							RBBP9	0.873929	0.435512	0.418904			YWHAG	0.744898	0.606518	0.816722
							SLU7	0.873862	0.590056	0.455893			IPO13	0.744888	0.508518	0.839818
							PURB	0.873703	0.75174	0.608459			NUDT4	0.744856	0.662833	0.795105
							ZBTB1	0.873428	0.577479	0.584307			HUS1	0.744705	0.579389	0.718752
							JARID2	0.873074	0.785305	0.510464			SUMF1	0.74454	0.564032	0.762467
							PXK	0.873064	0.491576	0.164338			CHTOP	0.744472	0.643883	0.725973
							WDR36	0.872894	0.563114	0.285453			RPL36	0.744369	0.854346	0.749353
							API5	0.872866	0.593726	0.507751			GRIN3A	0.744355	0.610122	0.678771
							RPRD1A	0.872801	0.586419	0.663792			CAMSAP1	0.744311	0.705358	0.811296
							PRO0611	0.872618	0.700133	0.416925			AP3M1	0.744297	0.632196	0.817971
							PLCB1	0.872583	0.433266	0.323305			YY1	0.744244	0.685845	0.862561
							PI4K2B	0.87244	0.597083	0.532195			KLHDC3	0.744228	0.728874	0.839391
							ZZEF1	0.872397	0.512688	0.215305			SNU13	0.744224	0.752629	0.806787
							FLG	0.87231	0.466493	0.196235			RNF4	0.744218	0.633573	0.859441
							LYRM7	0.872104	0.531992	0.49996			TJP1	0.744211	0.56197	0.851657
							HAUS6	0.872025	0.755821	0.605902			TMEM251	0.744196	0.669248	0.806947
							TMCO3	0.871967	0.475094	0.537944			CHST14	0.744141	0.612107	0.803904
							TMEM38B	0.871933	0.584991	0.398453			ACTR1B	0.744102	0.601708	0.757207
							ITSN2	0.871864	0.44982	0.186462			ALDH7A1	0.743956	0.569928	0.80121
							AMBRA1	0.871775	0.472928	0.303498			SOCS2	0.743934	0.474071	0.676651
							SLC30A1	0.871706	0.439811	0.21848			BMS1	0.743929	0.689867	0.806803
							BBS7	0.871692	0.622832	0.382379			BET1L	0.743844	0.523344	0.79469
							CEP76	0.871657	0.667356	0.560143			TRAPPC5	0.743785	0.700202	0.774193
							MAP3K7	0.871624	0.544945	0.282678			ALDH1B1	0.743562	0.81414	0.777492
							RBL1	0.871607	0.544205	0.163312			PPP1R8	0.743461	0.704558	0.845101
							LRRC40	0.871479	0.708239	0.739983			PSMC5	0.743232	0.600857	0.818887
							ATP11C	0.871421	0.496869	0.17487			CD9	0.743206	0.595335	0.796943
							ZNF597	0.871197	0.613154	0.348991			ABCF2	0.7432	0.734446	0.700187
							GNAT2	0.871156	0.749801	0.652836			AKR7A2	0.743102	0.651638	0.857037
							NEK5	0.871095	0.75902	0.782555			TMEM135	0.743036	0.547096	0.77704
							ZNF561	0.871054	0.530956	0.387899			MSI1	0.743	0.585343	0.734992
							DHX8	0.870994	0.476294	0.164672			CHPT1	0.742964	0.694952	0.757422
							LOC100130331	0.870913	0.629746	0.571283			TSKU	0.742893	0.566108	0.776953
							ANGEL2	0.870904	0.64535	0.720133			DPCD	0.742727	0.681342	0.774019
							KIAA1524	0.870898	0.659383	0.426051			UCK2	0.742644	0.871063	0.766344
							AP3B1	0.870893	0.446318	0.45294			ETFDH	0.742605	0.617671	0.788941
							RRM2B	0.870858	0.576814	0.655161			BRI3	0.742552	0.55145	0.794757
							ALS2CR8	0.870841	0.481296	0.269977			C11orf71	0.742536	0.670586	0.818309
							CYTSA	0.870804	0.554581	0.620735			ABCF3	0.742529	0.453857	0.77635
							FAM91A1	0.870793	0.689525	0.711171			CIZ1	0.7425	0.636061	0.828013
							RPS6KA3	0.8707	0.457358	0.508809			NAF1	0.742417	0.837636	0.745436
							FAM108B1	0.870684	0.584584	0.729315			SF3B4	0.742382	0.629747	0.833842
							AIM1	0.870533	0.593064	0.619932			ERVK3.1	0.742296	0.632445	0.780025
							SYNJ1	0.870476	0.458958	0.153356			TSTD1	0.742281	0.628364	0.745803
							NR1D2	0.870438	0.565263	0.309392			PIGP	0.742248	0.650324	0.827617
							TMCC1	0.870433	0.472656	0.641856			LDOC1L	0.74224	0.733913	0.872422
							ZNF217	0.870391	0.789094	0.745267			SLC25A13	0.742112	0.703179	0.784355
							SIN3A	0.870275	0.49265	0.175869			MPZL1	0.742054	0.645903	0.802473
							ESF1	0.870243	0.759766	0.58008			CLNS1A	0.741996	0.863748	0.765342
							ZNF234	0.870225	0.735578	0.531368			SLC22A5	0.741878	0.532899	0.751126
							DYM	0.869781	0.634189	0.466871			GSR	0.741869	0.644268	0.808031
							CCDC52	0.869774	0.681978	0.579048			PDCD2L	0.741736	0.807631	0.767838
							RMND5A	0.869563	0.715893	0.76064			EIF2B5	0.741678	0.600541	0.749321
							PJA2	0.869543	0.394769	0.258496			CDK16	0.741622	0.548211	0.823932
							ATP7B	0.8695	0.690262	0.668956			GPT2	0.741554	0.666376	0.769034
							ZNF583	0.869439	0.74606	0.823147			NFIC	0.741457	0.528583	0.817386
							MPHOSPH8	0.869422	0.472587	0.176409			DNAJA4	0.741425	0.467598	0.732162
							C1orf163	0.869346	0.835167	0.745442			KDM1A	0.741362	0.757481	0.832866
							RIMS2	0.869283	0.496653	0.514585			IRX3	0.741359	0.547472	0.755669
							DSCR3	0.86921	0.405177	0.309423			TSG101	0.741241	0.657365	0.820478
							CPEB2	0.869163	0.545519	0.347164			SAYSD1	0.741225	0.656571	0.799192
							ZRANB1	0.869078	0.529639	0.221814			ILF3	0.741194	0.803232	0.780964
							UGGT2	0.869061	0.610243	0.725031			PARD6B	0.741179	0.600068	0.832351
							IFIH1	0.868863	0.525686	0.384594			B4GALT2	0.741155	0.694869	0.845784
							CCNT2	0.868533	0.621113	0.448779			MRPL38	0.741142	0.744858	0.751925
							ERMAP	0.868463	0.529965	0.581659			STAP2	0.741116	0.555079	0.81822
							RNGTT	0.868436	0.500347	0.310311			GDPGP1	0.741054	0.474023	0.808266
							FBXO11	0.868417	0.64329	0.45359			CHTF8	0.740961	0.640654	0.86669
							OCLN	0.868221	0.709332	0.673953			IMP3	0.740915	0.689354	0.827374
							LARS2	0.868117	0.70525	0.851341			POLR2C	0.740711	0.548769	0.832967
							CASD1	0.868108	0.677104	0.793516			CTCF	0.740689	0.669895	0.867356
							ITGA6	0.868067	0.404455	0.275055			GABPB1	0.740668	0.740497	0.795268
							ALDH5A1	0.867908	0.606038	0.604097			STX3	0.740507	0.531449	0.794074
							ZNF708	0.867904	0.724124	0.763789			EPB41L4B	0.740503	0.640601	0.816433
							ZNF8	0.867868	0.676191	0.393442			PPCS	0.740489	0.638725	0.80152
							SLC38A1	0.867861	0.483027	0.250971			NOMO1	0.740433	0.518063	0.840521
							ZNF132	0.867845	0.540458	0.404326			BLOC1S3	0.740373	0.576175	0.782064
							SLC7A2	0.867694	0.499937	0.44895			SPATC1L	0.740322	0.648177	0.764761
							PLDN	0.867528	0.534162	0.591631			SSRP1	0.740305	0.753873	0.828428
							INO80D	0.867353	0.622694	0.418447			PDCL	0.74024	0.630496	0.85521
							ZYG11B	0.867337	0.390442	0.174289			HMOX2	0.740237	0.644791	0.792612
							ZMYM3	0.867308	0.626934	0.550872			C5orf24	0.740235	0.788793	0.826577
							RALBP1	0.867306	0.733295	0.706629			IKBKAP	0.740206	0.690181	0.74304
							PCDHGC4	0.86728	0.551873	0.258741			GTPBP4	0.740182	0.68726	0.76294
							RXFP3	0.867226	0.711449	0.629984			SLC9A3R2	0.739974	0.53884	0.824915
							CACNA2D1	0.867135	0.408234	0.198885			EIF4A1	0.739928	0.82106	0.740562
							ZNF778	0.867076	0.406159	0.264632			FEM1C	0.739755	0.656519	0.844918
							CASC4	0.867016	0.427538	0.581393			SSBP3	0.73973	0.550284	0.867224
							FOXO3	0.866877	0.550154	0.496457			GOLGA5	0.739719	0.585533	0.846299
							CTNNB1	0.866828	0.4065	0.179309			MPV17L2	0.739635	0.525211	0.805773
							KIAA1737	0.866743	0.499674	0.473084			NPRL2	0.739631	0.703483	0.730694
							SOS1	0.866641	0.451121	0.139985			RAB9A	0.739569	0.521824	0.802113
							TMEM181	0.866577	0.519122	0.544076			ASNA1	0.739291	0.639309	0.814542
							TRAK2	0.866465	0.4331	0.246184			JADE3	0.739269	0.670382	0.816534
							HMGB1P1	0.866406	0.572098	0.377474			MRPS12	0.739167	0.753796	0.769692
							TMED7	0.866356	0.486341	0.629618			GPI	0.739077	0.671665	0.809206
							OTUD4	0.866328	0.535211	0.181463			UBN2	0.739021	0.619969	0.811599
							ANKRD50	0.866012	0.521568	0.234292			ARID2	0.73898	0.690831	0.845349
							RLF	0.865969	0.633873	0.31609			C10orf35	0.738969	0.493817	0.72971
							CCDC88C	0.865802	0.665547	0.639127			DBR1	0.738807	0.6597	0.807038
							EGFR	0.8658	0.425646	0.105407			ZNF256	0.738731	0.614513	0.806621
							RAB33B	0.865564	0.652031	0.509809			PLEKHB2	0.738578	0.527214	0.832047
							SLC30A7	0.865543	0.583306	0.748788			KCTD5	0.738567	0.623337	0.798328
							IGSF3	0.865507	0.437474	0.24667			STRN4	0.738452	0.630634	0.802635
							SLC35E2	0.865243	0.693895	0.49993			PTBP1	0.738443	0.738627	0.82475
							PDPR	0.865218	0.468633	0.108325			DNAAF5	0.738439	0.707699	0.744665
							BMP8B	0.865191	0.632965	0.445191			KPNB1	0.738427	0.754005	0.802303
							AGL	0.865138	0.455921	0.282517			RNF181	0.738418	0.523098	0.797892
							ZNF461	0.864763	0.608408	0.393987			PEX7	0.738417	0.574229	0.807647
							GAN	0.864673	0.417412	0.250481			TMC5	0.738377	0.525344	0.784338
							CCDC21	0.864656	0.751785	0.648967			FAHD1	0.738373	0.636075	0.774752
							ROS1	0.864534	0.635165	0.476459			HGH1	0.738137	0.698178	0.781885
							ZNF737	0.864298	0.71241	0.845718			ATPIF1	0.738034	0.647498	0.731687
							ZNHIT6	0.8642	0.642944	0.32183			RASSF8	0.738034	0.626782	0.736584
							ZNF451	0.864058	0.595633	0.542866			SAC3D1	0.738006	0.728809	0.778786
							RNF6	0.863992	0.520958	0.690579			COQ6	0.737968	0.511665	0.82708
							MOCS3	0.863989	0.721288	0.769226			RPS15	0.737933	0.778969	0.747606
							WASF2	0.863838	0.579995	0.244386			AFMID	0.737819	0.605946	0.757341
							TXNDC16	0.863788	0.617806	0.695539			PSMD11	0.737743	0.621762	0.785365
							MAGI3	0.86375	0.461878	0.432399			RANBP2	0.737713	0.655349	0.809124
							SKIV2L2	0.86364	0.527455	0.32591			DBNDD1	0.737615	0.528111	0.812159
							TGOLN2	0.863577	0.375891	0.191233			PSMB7	0.737599	0.708924	0.774792
							SLC23A2	0.863463	0.638998	0.605773			CD46	0.737595	0.481603	0.792195
							RNASEH1	0.863432	0.694163	0.496825			WDR43	0.737443	0.852664	0.737257
							ARPP19	0.863342	0.513661	0.33961			CENPN	0.737422	0.673061	0.741551
							PTPRA	0.863284	0.35671	0.350271			LEO1	0.737408	0.702344	0.80241
							KGFLP1	0.863205	0.489203	0.553346			CADPS2	0.737399	0.469811	0.774974
							KLHL20	0.863172	0.443186	0.249585			NECAP1	0.737265	0.636258	0.804472
							SAP30L	0.86314	0.48169	0.196887			APMAP	0.737118	0.580763	0.783547
							DYNLL2	0.863088	0.418042	0.569682			C6orf1	0.73709	0.605897	0.807991
							PRKAA2	0.863074	0.57399	0.461664			OCRL	0.736927	0.601886	0.801743
							PACSIN2	0.863017	0.433542	0.385325			ZADH2	0.73691	0.704232	0.813405
							UBFD1	0.862967	0.696358	0.789381			IRF2BPL	0.736855	0.550502	0.873375
							DACH1	0.862953	0.453308	0.335641			DHRS7	0.736807	0.459553	0.827072
							TUG1	0.862921	0.664387	0.505904			EBP	0.736744	0.621667	0.756318
							IQSEC1	0.86292	0.525641	0.214228			ATRN	0.736666	0.562863	0.859878
							CNTN3	0.862914	0.59657	0.50687			TMEM223	0.736643	0.679226	0.750632
							MED12	0.862868	0.529101	0.237037			SNRNP200	0.73662	0.672578	0.842512
							FCF1	0.862792	0.441372	0.310511			DPP3	0.736543	0.600765	0.793756
							IL1RAP	0.862727	0.459384	0.255663			TMCO1	0.736486	0.648739	0.780596
							NAA50	0.862678	0.699865	0.698533			MMP24.AS1	0.736435	0.557364	0.846571
							C1orf192	0.862668	0.380143	0.320016			MRPL49	0.736428	0.645418	0.816212
							ABI2	0.862396	0.499528	0.345256			PDSS2	0.736305	0.5219	0.759552
							TMX1	0.862306	0.529863	0.313341			ALDOA	0.736297	0.593529	0.816191
							AASDHPPT	0.862301	0.643718	0.666697			TMEM132A	0.736206	0.750979	0.733667
							CUL4B	0.862239	0.678626	0.621408			DNAJB1	0.736199	0.561211	0.814608
							OR2C1	0.862213	0.53965	0.42399			RACK1	0.736092	0.85639	0.748865
							STAU1	0.862131	0.547715	0.553932			TMED3	0.735991	0.595002	0.762733
							JRKL	0.86207	0.581468	0.470789			EIF2AK4	0.735886	0.688191	0.775277
							BRCA1	0.861821	0.704501	0.498167			MRPS17	0.735803	0.725852	0.751494
							ZNF252	0.861748	0.62597	0.678695			SLC9A3R1	0.735754	0.5536	0.794749
							ZNF624	0.861655	0.64375	0.521377			DNAJA1	0.735745	0.659027	0.785794
							FOXO3B	0.861547	0.536595	0.407285			TMEM141	0.73569	0.633451	0.687215
							MPP7	0.861489	0.424463	0.374631			BSCL2	0.735653	0.507012	0.855406
							DIS3	0.861428	0.58179	0.414467			SELENON	0.735646	0.498542	0.840443
							FAM157B	0.861396	0.579847	0.325576			METRN	0.735634	0.427495	0.692224
							PAPOLG	0.861363	0.540443	0.306705			MID2	0.735549	0.503917	0.87149
							WDHD1	0.86127	0.690823	0.484316			ATP2A2	0.735538	0.646363	0.823011
							TPP2	0.861108	0.673043	0.376436			PDZRN3	0.73553	0.532158	0.819734
							CNOT6	0.861027	0.715565	0.817734			FBXO25	0.735509	0.538542	0.836665
							IRS4	0.86101	0.443388	0.224364			UHRF1BP1	0.735506	0.641154	0.815325
							KIAA0564	0.860962	0.462929	0.318995			RYBP	0.735447	0.623955	0.857669
							KIAA1598	0.860869	0.592201	0.77295			TRIM14	0.735418	0.596654	0.84113
							ZNF569	0.860811	0.638304	0.706415			STX19	0.73533	0.474182	0.745875
							SENP1	0.860692	0.617948	0.297254			PKP4	0.735273	0.552515	0.861326
							UNC119B	0.860651	0.666427	0.386086			LBH	0.735244	0.619031	0.785019
							ZNF175	0.860632	0.520206	0.245603			SIN3A	0.734958	0.622777	0.880931
							ZNF229	0.860575	0.757966	0.785446			DCTN3	0.734942	0.65469	0.750403
							BCKDHB	0.8605	0.650254	0.757599			TOM1L2	0.734941	0.329384	0.773941
							LONRF2	0.860483	0.671954	0.663847			AKT1	0.734935	0.58451	0.791934
							SLC12A6	0.860372	0.472871	0.111385			ZBTB11	0.734859	0.623528	0.775934
							RFWD3	0.860339	0.490769	0.243144			GRAMD1A	0.734827	0.671408	0.774222
							KLRAQ1	0.860283	0.63544	0.678338			SEC22B	0.73469	0.533339	0.84383
							NRIP1	0.860143	0.612967	0.701271			ATP5A1	0.734595	0.754626	0.790758
							GGCX	0.860029	0.53302	0.669979			FBXO46	0.734569	0.667286	0.815061
							ATXN1L	0.859983	0.44515	0.124298			DDX21	0.73446	0.721305	0.748391
							MAP3K14-AS1	0.859828	0.57029	0.59684			SETD5	0.734447	0.569998	0.811154
							TOP1	0.859735	0.703434	0.773179			TXLNA	0.734282	0.604412	0.847679
							HSP90B3P	0.85961	0.564813	0.714735			TXNL4A	0.734131	0.782058	0.768089
							GFM2	0.859382	0.747183	0.800646			TMUB1	0.734079	0.634255	0.816251
							TADA1	0.859356	0.679628	0.653388			FAM98C	0.733988	0.565203	0.774225
							NWD1	0.859104	0.553807	0.709629			PRSS8	0.733938	0.367389	0.833006
							EPT1	0.859085	0.701144	0.860561			RUVBL1	0.733935	0.767076	0.719297
							COG6	0.859081	0.471944	0.466527			STRBP	0.733915	0.635062	0.817143
							SKAP2	0.858989	0.59117	0.590419			SIGMAR1	0.733884	0.699351	0.773243
							RNF141	0.858933	0.533364	0.648456			NCAPD3	0.733837	0.743354	0.766778
							CPT1A	0.858834	0.520402	0.498813			PYCR2	0.733819	0.544381	0.779211
							KIAA2026	0.85877	0.473273	0.166752			BCL7A	0.733818	0.769743	0.798292
							PAPOLA	0.858711	0.69635	0.75675			MAPRE3	0.733787	0.429019	0.817378
							ZNF253	0.858663	0.759219	0.822851			ODC1	0.733711	0.814759	0.726138
							SEL1L	0.858641	0.55046	0.649164			IDH3G	0.733652	0.599453	0.820283
							ANK3	0.858627	0.678382	0.825632			KDM4B	0.733645	0.627307	0.750717
							TADA2A	0.858615	0.672605	0.384324			RPL3	0.733645	0.830175	0.741159
							GTPBP10	0.858478	0.769074	0.710679			NFYC	0.733588	0.596408	0.856539
							ZNF292	0.858472	0.524707	0.260249			DGCR2	0.733476	0.568241	0.833986
							NUDT21	0.858388	0.546439	0.282015			CFAP20	0.733429	0.63761	0.826252
							ZC3H13	0.858375	0.448151	0.188561			KDM6A	0.733413	0.491733	0.795179
							AP2B1	0.858373	0.462284	0.258519			PHLPP1	0.733364	0.610407	0.816844
							GTF2H1	0.858326	0.658184	0.533084			TSPYL1	0.733344	0.526079	0.835834
							ZNF518A	0.858283	0.668348	0.532995			GYS1	0.73328	0.557256	0.716939
							FAM106A	0.858257	0.579427	0.251478			GCC1	0.733174	0.501174	0.786237
							GREB1L	0.858192	0.4717	0.142017			MFAP3	0.733142	0.646527	0.837913
							INO80	0.858182	0.540559	0.270739			SCAF1	0.733117	0.600975	0.828571
							ARMC8	0.858103	0.459008	0.222374			PRKAG2	0.73303	0.471692	0.71575
							TTC21B	0.857954	0.694403	0.669348			CCDC85C	0.732966	0.569654	0.779923
							PGM2	0.857948	0.529892	0.318097			SPRYD7	0.732905	0.449592	0.822262
							ZNF860	0.857606	0.554606	0.34162			LARS2	0.732808	0.731798	0.681835
							SNAPC3	0.857573	0.646458	0.678172			C5orf15	0.732798	0.714149	0.825802
							COG5	0.85741	0.551471	0.664623			GSK3A	0.732548	0.653564	0.850736
							ARFIP1	0.857404	0.518052	0.655458			SMG7	0.732472	0.576953	0.856426
							ANKRD26	0.857284	0.606953	0.30223			JADE1	0.73243	0.727978	0.805251
							RBM18	0.857278	0.599581	0.728846			APEX2	0.732388	0.629895	0.803968
							GBF1	0.857273	0.428019	0.549393			CREB3L2	0.732287	0.472671	0.823842
							BRWD1	0.857251	0.574663	0.331178			PDCD4	0.7322	0.625528	0.777754
							ZNF627	0.856973	0.693218	0.784491			VDAC2	0.732199	0.688613	0.779874
							WDR3	0.856958	0.829425	0.773268			EHMT1	0.732192	0.623229	0.74629
							GALC	0.856895	0.493898	0.503014			JUND	0.732171	0.596756	0.822606
							USP28	0.856793	0.525071	0.219229			SLC9A2	0.731969	0.458309	0.728536
							CMTM6	0.856695	0.523926	0.66741			SGPL1	0.731962	0.515873	0.858374
							RNF4	0.856637	0.653761	0.777797			NOTCH2	0.731936	0.523684	0.814242
							ZNF549	0.856593	0.671772	0.600602			PSMD4	0.731626	0.694174	0.773929
							EHBP1	0.856552	0.639853	0.537266			ZNF830	0.731475	0.645077	0.836068
							AMMECR1L	0.856512	0.687301	0.454967			EFNA1	0.731474	0.451662	0.717528
							UBL3	0.856484	0.550242	0.375505			TRAF3IP1	0.731459	0.570926	0.769294
							PPTC7	0.856391	0.461772	0.111371			CACFD1	0.731447	0.468769	0.77987
							OPHN1	0.856309	0.329491	0.35457			RDH11	0.73143	0.370822	0.789818
							CHML	0.856286	0.78188	0.663738			ELL2	0.73128	0.635852	0.707022
							HERC4	0.856158	0.757398	0.728154			SETD1B	0.731106	0.528834	0.798185
							KCNH7	0.85614	0.490041	0.237643			C2orf68	0.731009	0.612268	0.775507
							CREBBP	0.85608	0.521545	0.142704			RMND5B	0.73098	0.487477	0.797892
							BIRC2	0.856045	0.591009	0.395959			CYB5B	0.730836	0.616021	0.856459
							IGF1R	0.856041	0.621526	0.654303			ECE1	0.730815	0.488997	0.84864
							RBAK	0.855874	0.739556	0.580885			DHX15	0.730743	0.743011	0.793543
							PPM1D	0.855716	0.454165	0.156576			SZRD1	0.730692	0.668421	0.820616
							DDB1	0.855643	0.513933	0.678982			BRAP	0.730674	0.682361	0.857171
							UBE2W	0.85558	0.643519	0.685492			MFAP1	0.730635	0.654337	0.832807
							KIAA1704	0.855579	0.48643	0.287006			AP1B1	0.730424	0.503622	0.814887
							GABPA	0.855388	0.636445	0.388578			CALM3	0.730378	0.679051	0.835316
							DDX6	0.855285	0.587902	0.482163			TOLLIP	0.730327	0.509033	0.841908
							PKP2	0.855235	0.463061	0.189252			DENR	0.730265	0.705007	0.781384
							RFFL	0.855083	0.640815	0.842855			RBM23	0.730259	0.615336	0.827051
							BHLHB9	0.855058	0.45739	0.267672			ANKH	0.730232	0.54656	0.769779
							RPP14	0.855017	0.56401	0.294978			TCEAL4	0.730127	0.496864	0.834477
							BBX	0.854948	0.359747	0.116541			TIMM44	0.730111	0.780572	0.672066
							SKIL	0.854927	0.536625	0.167936			VRK3	0.73006	0.571463	0.768894
							RBBP6	0.854906	0.698881	0.470548			CBS	0.730059	0.496114	0.71678
							C13orf23	0.854884	0.648581	0.556494			TMEM123	0.729766	0.68751	0.81318
							SMG1P3	0.854629	0.64198	0.313692			TUT1	0.729757	0.510156	0.770274
							REEP3	0.854615	0.596531	0.739694			TMEM97	0.729507	0.762762	0.776564
							MTOR	0.854334	0.562274	0.562725			AMD1	0.729503	0.657349	0.704078
							HMGCS1	0.854278	0.387791	0.526621			TM9SF2	0.729418	0.580654	0.847417
							RCHY1	0.854265	0.742078	0.818118			SPIN4	0.729351	0.599934	0.770677
							KCTD18	0.85409	0.432284	0.317956			CYB561D2	0.729324	0.420163	0.743811
							MSH2	0.854068	0.770017	0.75629			PSMF1	0.729314	0.591188	0.830211
							ZMYND11	0.854051	0.395848	0.257313			SLC41A3	0.72924	0.749023	0.773996
							GLYR1	0.853981	0.502425	0.716532			NKIRAS2	0.729202	0.667485	0.81595
							STRN3	0.853904	0.542791	0.473156			TRMT61A	0.729042	0.680911	0.736859
							IARS2	0.853872	0.704236	0.832145			EEF2KMT	0.729032	0.59589	0.809503
							RPA1	0.853811	0.538684	0.371254			TRIM33	0.729007	0.602019	0.844615
							C10orf46	0.853793	0.603124	0.659221			SCD	0.728788	0.539541	0.798508
							PPM1L	0.85369	0.390452	0.0927333			ZFPL1	0.728768	0.498363	0.828546
							CRKL	0.853519	0.491512	0.153439			SECISBP2	0.72868	0.624542	0.72369
							TNFRSF10A	0.853463	0.551284	0.193321			HKR1	0.728642	0.496113	0.758757
							IPO5	0.853343	0.713972	0.469804			TXN2	0.728634	0.750858	0.784402
							CHSY1	0.853336	0.556774	0.446847			RDH13	0.72849	0.59402	0.726046
							CCDC144A	0.853301	0.596483	0.288166			NUMA1	0.728488	0.501681	0.802905
							LPP	0.853231	0.402709	0.112354			EXOSC10	0.728452	0.676192	0.805865
							CPNE3	0.853104	0.600246	0.69894			GCDH	0.728321	0.599767	0.678609
							RAP2A	0.853085	0.608894	0.362145			MIA3	0.728315	0.548891	0.780007
							SNX12	0.853069	0.436053	0.120527			FBP1	0.728313	0.587543	0.82871
							PRIM1	0.85293	0.756912	0.457461			PRRT3	0.727993	0.366926	0.747642
							ECT2	0.852909	0.74898	0.733939			WDR20	0.727919	0.554561	0.838425
							MEX3C	0.852757	0.647507	0.427531			RPL29	0.72788	0.859718	0.699888
							ECD	0.852754	0.680454	0.707306			MPND	0.727836	0.553801	0.769071
							ACPL2	0.852619	0.543318	0.625631			KCTD13	0.727807	0.518134	0.710709
							AFTPH	0.852593	0.523556	0.784024			LUC7L2	0.727717	0.736534	0.711327
							C6orf120	0.852516	0.62153	0.825559			CIAPIN1	0.727617	0.649698	0.777381
							ZFP14	0.852434	0.571767	0.495061			FAM127B	0.727548	0.580683	0.812876
							PSME4	0.852393	0.630033	0.665482			UBE2E2	0.727536	0.651554	0.795208
							TMEM30A	0.852265	0.479388	0.523529			NOP2	0.727511	0.777774	0.697619
							FER	0.852238	0.444523	0.109571			CHERP	0.727373	0.66184	0.815601
							VEZT	0.852192	0.639038	0.598033			SNX27	0.727357	0.547234	0.792245
							SNX18	0.852089	0.431202	0.162825			PTGR1	0.727336	0.599634	0.75317
							FAM157A	0.852028	0.62105	0.376792			NIF3L1	0.727318	0.672782	0.793713
							TPI1P2	0.852026	0.492209	0.680129			NRARP	0.727305	0.689783	0.794131
							EML5	0.851896	0.360336	0.333896			NOMO2	0.727278	0.527865	0.819325
							GALNT1	0.851807	0.672687	0.71685			SNTA1	0.726832	0.386008	0.805683
							SEPSECS	0.851612	0.61082	0.439048			MRPS18B	0.726814	0.716527	0.793423
							CEP78	0.85142	0.694325	0.414676			YARS	0.726761	0.661292	0.829508
							HIP1	0.851362	0.613874	0.268666			BLCAP	0.726706	0.540087	0.857444
							NUP188	0.851321	0.715651	0.736769			KARS	0.726697	0.661943	0.838495
							TBC1D12	0.850959	0.675156	0.616749			NHP2	0.726676	0.751186	0.742934
							SR140	0.850824	0.67454	0.494838			DDA1	0.726642	0.598328	0.783226
							PLA2R1	0.850787	0.486504	0.238446			MIF	0.726521	0.747977	0.755546
							RPRD1B	0.850718	0.691087	0.47247			BCDIN3D	0.726471	0.683665	0.744852
							TTLL7	0.850661	0.402243	0.164896			RPS6KB1	0.726429	0.680452	0.757025
							AGPAT5	0.850626	0.680162	0.555607			NACA	0.726368	0.82171	0.736149
							CDC42BPA	0.850314	0.389238	0.266165			KLHL26	0.726356	0.528876	0.779711
							ZNF124	0.85027	0.847167	0.630507			MSI2	0.726339	0.690515	0.807304
							TMEM167A	0.850257	0.594761	0.771467			ACTG1	0.726292	0.736614	0.810814
							KIAA1107	0.850168	0.451237	0.232619			G3BP1	0.72607	0.75106	0.769342
							GATSL1	0.850159	0.489481	0.149167			GIGYF2	0.725997	0.610117	0.82471
							NUBPL	0.849927	0.719815	0.687051			CRELD1	0.725893	0.485722	0.726277
							MTAP	0.849899	0.681741	0.428441			ZMIZ1	0.72576	0.542772	0.82319
							SEC23B	0.849802	0.578217	0.789053			FBXO38	0.725662	0.494592	0.790299
							FASTKD5	0.8496	0.561409	0.728051			AARS	0.725652	0.483991	0.835694
							SETD5	0.849576	0.676843	0.485267			SEC13	0.725572	0.539349	0.772186
							RAB11FIP1	0.849409	0.609878	0.395567			ATMIN	0.725544	0.603941	0.851059
							ATP11A	0.849366	0.654017	0.59381			PSMD5	0.72549	0.569956	0.827064
							CCDC55	0.849179	0.636366	0.476796			GDF15	0.72541	0.52289	0.733344
							MGC16384	0.849122	0.664571	0.398709			EZR	0.725304	0.537779	0.831714
							PCDHGA5	0.849004	0.393938	0.317183			LCMT2	0.725282	0.73884	0.774148
							LOC144438	0.848767	0.722704	0.599109			C8orf33	0.725245	0.807797	0.723611
							ITPR2	0.848649	0.529705	0.23397			MCFD2	0.725132	0.52523	0.807553
							TBK1	0.84858	0.466484	0.499282			TXNDC15	0.725073	0.522721	0.828377
							CDC14C	0.848563	0.350437	0.127681			CYB561A3	0.72492	0.549382	0.809664
							CASC3	0.848528	0.700033	0.514286			MCCC1	0.724906	0.547089	0.698539
							CAMSAP1L1	0.84838	0.508685	0.187916			KMT5A	0.724867	0.567719	0.729098
							FBXL13	0.848364	0.453773	0.221434			EMSY	0.724837	0.620082	0.841782
							ZNF254	0.848326	0.703889	0.654568			XAB2	0.724814	0.619674	0.794406
							NUS1	0.848321	0.606162	0.688158			PREB	0.724774	0.600334	0.793325
							ZNF665	0.848171	0.479502	0.14118			MIEF2	0.724629	0.535996	0.66761
							FAM122A	0.848161	0.365672	0.224294			EIF3D	0.724626	0.870838	0.754898
							BTAF1	0.847968	0.622765	0.343765			PINK1	0.724577	0.498031	0.836563
							SATB2	0.847878	0.596271	0.811765			FAM8A1	0.724552	0.783406	0.746787
							HNRNPR	0.847342	0.749548	0.758847			ACAD8	0.72455	0.505661	0.730136
							TET1	0.847227	0.668376	0.358711			TIMM10	0.72438	0.663436	0.758624
							CHD9	0.847144	0.42087	0.104293			FAAH	0.724335	0.420996	0.749667
							EPB41	0.847112	0.813679	0.736163			HEBP2	0.724183	0.637494	0.744134
							PPIP5K1	0.847069	0.672909	0.779347			CCDC115	0.724077	0.490093	0.818625
							ZNF320	0.846838	0.744232	0.566404			HSF1	0.723918	0.741331	0.735728
							DARS2	0.84673	0.749107	0.81985			FRK	0.723877	0.448817	0.793547
							PHF6	0.846534	0.737803	0.669574			MAPK8IP1	0.723807	0.530729	0.821965
							VKORC1L1	0.846526	0.669314	0.8082			KCMF1	0.723701	0.652947	0.810731
							CHD1	0.846451	0.620177	0.316193			PIGU	0.723572	0.656331	0.762039
							RC3H1	0.846242	0.616991	0.366412			PRKACA	0.723524	0.569618	0.842005
							CDK17	0.846238	0.560273	0.535039			FAM104A	0.723469	0.562379	0.703026
							FBXW8	0.846104	0.795786	0.737759			AP1AR	0.723461	0.701376	0.701498
							G3BP1	0.846047	0.743086	0.790035			WBP1	0.723438	0.456832	0.781038
							GBE1	0.846035	0.561223	0.501466			RRP36	0.723435	0.640818	0.781622
							MAML3	0.84603	0.745413	0.78431			GSS	0.723419	0.624636	0.75803
							ZFP30	0.846023	0.707232	0.678008			MAP3K5	0.723397	0.43297	0.741478
							C5orf22	0.845953	0.625723	0.804185			SCAMP1	0.723387	0.717874	0.803906
							PHF16	0.845911	0.759205	0.659985			CNNM3	0.72338	0.572374	0.835573
							ZMYM6	0.84568	0.598564	0.468276			METTL16	0.723191	0.753057	0.775587
							FAM10A4	0.845548	0.648284	0.606903			HSPD1	0.723078	0.737707	0.704832
							MACF1	0.845525	0.426604	0.0699559			PACS1	0.723047	0.567251	0.84257
							C1orf111	0.845391	0.517181	0.238513			TMED7	0.723036	0.60961	0.829666
							OSTCL	0.845388	0.686693	0.766148			CTSF	0.723011	0.52453	0.819864
							KIAA0247	0.845385	0.488187	0.280958			NET1	0.722886	0.566206	0.847798
							TAF4B	0.845263	0.863344	0.633071			CEP170B	0.722869	0.526834	0.773397
							ADSS	0.845122	0.583302	0.629968			USE1	0.722776	0.805101	0.698219
							ANKRD31	0.845055	0.428842	0.119643			TESK1	0.722654	0.464468	0.772087
							KIAA0528	0.845029	0.685617	0.529462			PSMD7	0.722625	0.54897	0.819014
							PCNT	0.844999	0.689584	0.421945			EIF1AD	0.7226	0.682652	0.791089
							LUZP6	0.844976	0.46525	0.286859			CTBP1	0.722599	0.564901	0.752616
							SNORD115-26	0.844729	0.556049	0.483224			HNRNPA0	0.722422	0.701668	0.80402
							PRKAR1A	0.844566	0.38881	0.220417			VPS35	0.722403	0.629688	0.808753
							PIGG	0.844545	0.612887	0.729031			PCYOX1	0.722356	0.510987	0.842137
							CEBPZ	0.844461	0.701369	0.631446			CSNK1E	0.722338	0.69547	0.765133
							VPS54	0.844459	0.719862	0.804464			GAMT	0.722321	0.60376	0.75787
							VPS13D	0.844387	0.419817	0.138909			MBOAT7	0.722319	0.528049	0.83346
							FLNB	0.844252	0.516024	0.725915			NAALADL2	0.722316	0.520714	0.76725
							ATXN7L3B	0.843895	0.735552	0.792875			DLAT	0.722312	0.753143	0.774086
							IKZF2	0.843661	0.50512	0.301862			TMEM199	0.722272	0.692007	0.760495
							SLC35B4	0.843642	0.584474	0.517678			NEDD8	0.722203	0.600466	0.782033
							PHKB	0.843633	0.624456	0.798572			ARF3	0.722105	0.46589	0.82456
							FYTTD1	0.8436	0.540492	0.414186			SH3BP4	0.72209	0.582644	0.820054
							NAA35	0.843477	0.640945	0.802011			APPL2	0.722039	0.44494	0.745036
							ZFYVE20	0.843374	0.426994	0.0727364			SMIM15	0.721989	0.629127	0.857854
							OXR1	0.843307	0.529593	0.175933			UBE3B	0.721962	0.394648	0.827482
							ZNF407	0.843305	0.451342	0.120652			GAPDH	0.721951	0.752603	0.76411
							SLC2A13	0.843218	0.411487	0.257492			HDHD5	0.721814	0.812258	0.675397
							PTCH1	0.843189	0.533293	0.189691			ANAPC13	0.721753	0.60691	0.807683
							FAR1	0.843142	0.559649	0.472894			UNC119	0.721725	0.537407	0.74459
							MCM4	0.842991	0.709037	0.492658			PCDHB11	0.721717	0.532643	0.772967
							TMEM56	0.84294	0.520651	0.593103			SCAMP2	0.721688	0.504668	0.8468
							HINT3	0.842917	0.449806	0.480466			TMED10	0.721549	0.602666	0.830198
							PTK2	0.842886	0.718139	0.630036			RTFDC1	0.72152	0.578319	0.817428
							SUSD1	0.842876	0.513317	0.430357			ZNF623	0.721515	0.739626	0.743918
							FBXL3	0.842775	0.397516	0.41479			SH3RF1	0.721505	0.624016	0.750491
							SGK3	0.842743	0.436823	0.253146			2021-03-06	0.721478	0.664758	0.814684
							RBM47	0.842623	0.492057	0.631057			FOXJ3	0.721359	0.564242	0.865242
							PCDHGA2	0.842593	0.391785	0.152949			MRPL23	0.721313	0.762379	0.73064
							TM9SF3	0.842507	0.600703	0.803776			ATIC	0.721201	0.816814	0.788664
							ZNF790	0.842459	0.638402	0.596483			MYC	0.721143	1	0.714023
							APPL2	0.842392	0.582493	0.816212			MBLAC2	0.72114	0.781938	0.783419
							PNPLA8	0.842377	0.407305	0.437239			ZFP64	0.72101	0.56785	0.811592
							WDR43	0.842366	0.849051	0.785851			DDX42	0.720908	0.681412	0.761574
							SEC63	0.842362	0.537718	0.67059			TRIM27	0.72085	0.7075	0.724632
							ARMCX5	0.842328	0.547629	0.705451			SF3B3	0.720833	0.704435	0.81374
							FLG2	0.842306	0.482467	0.267046			HK1	0.720828	0.46324	0.813016
							EPM2AIP1	0.842295	0.54816	0.718828			FBXO34	0.720794	0.552705	0.88191
							ALG11	0.84225	0.511437	0.332698			SIM2	0.720778	0.609868	0.745621
							NBPF14	0.842095	0.58911	0.336973			ATF7	0.720634	0.459189	0.815573
							PIGS	0.841955	0.430695	0.381794			CDKN2AIPNL	0.720607	0.769694	0.718781
							PLAGL2	0.841886	0.575589	0.33074			OAZ2	0.720596	0.668481	0.825259
							ZNF24	0.841641	0.676844	0.808872			FUNDC1	0.720565	0.538354	0.791467
							PDCL	0.841484	0.687435	0.707231			GOSR1	0.720539	0.579416	0.852484
							PTPN14	0.841473	0.399375	0.0706732			PYGB	0.720509	0.393028	0.783116
							ARHGAP18	0.841201	0.613323	0.50216			VIPR1	0.72033	0.415923	0.724575
							ZNF33A	0.841067	0.694017	0.679916			MRPL51	0.720295	0.719658	0.752129
							PCDHB11	0.840996	0.637067	0.527329			GPR137	0.720046	0.50423	0.824552
							AP1G1	0.84094	0.385594	0.429937			GORASP2	0.720008	0.513112	0.836847
							RNF2	0.840708	0.616259	0.684834			METAP2	0.719959	0.762692	0.784841
							ZNF391	0.840582	0.623143	0.27015			SPOP	0.719951	0.685073	0.777852
							FICD	0.840548	0.365298	0.490388			PPP1R13B	0.719934	0.500025	0.79391
							ATAD2B	0.840501	0.702695	0.482421			PEX6	0.719828	0.595761	0.699224
							ATP8B1	0.840422	0.420286	0.357627			VDAC1	0.719747	0.614601	0.788767
							SIPA1L3	0.840389	0.782337	0.793802			ST14	0.719636	0.547882	0.803306
							SPIN4	0.840036	0.750802	0.76213			TSC22D4	0.719615	0.545067	0.734473
							MOBKL1A	0.839876	0.548804	0.763065			URI1	0.719573	0.740805	0.753945
							FIP1L1	0.839872	0.744434	0.650014			PYCRL	0.719553	0.685481	0.576373
							METTL13	0.839822	0.61003	0.383042			CSNK2B	0.719536	0.667674	0.821042
							ZNF12	0.839805	0.645545	0.399774			SNN	0.719504	0.450212	0.818545
							PEX19	0.8398	0.385972	0.505927			MLLT1	0.719433	0.584415	0.787934
							NXT2	0.839791	0.62027	0.585434			ECH1	0.719134	0.450285	0.838325
							MARVELD2	0.839682	0.677911	0.790667			DTD1	0.719009	0.726287	0.757449
							BAT2	0.839631	0.732651	0.778331			SRRM1	0.718669	0.578897	0.821468
							TSGA14	0.839431	0.429983	0.411649			YIPF2	0.71865	0.521485	0.786276
							PALB2	0.83934	0.704586	0.416729			ZNF408	0.71862	0.599224	0.807874
							DSC1	0.839288	0.451201	0.40246			ALDH9A1	0.718598	0.551383	0.799935
							CNNM2	0.839153	0.504559	0.525373			NIPA1	0.718437	0.571585	0.793878
							C10orf119	0.83912	0.699599	0.475249			DHRS3	0.718408	0.484561	0.844764
							EML4	0.839095	0.708679	0.463099			SLC25A22	0.718396	0.594187	0.765409
							HIRA	0.839068	0.75122	0.711784			ZNF462	0.718239	0.484472	0.806126
							ME2	0.839033	0.579971	0.53575			TFAP2C	0.71822	0.418464	0.80552
							TRIM4	0.839004	0.524732	0.295955			DYNC1H1	0.718218	0.55033	0.837306
							ZFATAS	0.838996	0.519877	0.234476			VEZT	0.718027	0.631629	0.795401
							NCK1	0.838942	0.577143	0.391928			EXT2	0.717974	0.581364	0.794398
							ZNF43	0.838824	0.702476	0.741816			C1orf109	0.717914	0.778396	0.732697
							BICD1	0.838783	0.786681	0.848025			NDUFB7	0.717881	0.700613	0.734343
							ZXDC	0.838697	0.71628	0.521787			FAM120B	0.717827	0.498248	0.811972
							EIF5	0.838654	0.619086	0.468054			CNOT4	0.717799	0.6131	0.840466
							PPP1R3D	0.838592	0.328785	0.44663			SAMD4B	0.717737	0.542359	0.821484
							CD46	0.838541	0.440645	0.501405			SCARB2	0.717735	0.585838	0.785145
							EGLN1	0.838531	0.521402	0.419823			TRIM28	0.71773	0.770196	0.791121
							ZNF471	0.838395	0.661167	0.514109			SLC25A28	0.717729	0.637256	0.80059
							SAPS3	0.838338	0.600558	0.489846			CIAO1	0.717685	0.716928	0.722158
							FBXO48	0.838196	0.450312	0.120986			ZNF689	0.717667	0.669533	0.837197
							UBE3B	0.838056	0.318608	0.187687			OR51E1	0.717633	0.531539	0.788796
							ROCK2	0.837866	0.398226	0.0563521			SYNJ2BP	0.717587	0.494847	0.84294
							PPP3R1	0.837827	0.599873	0.572208			MON1A	0.717562	0.617025	0.742709
							SCAMP1	0.83777	0.614121	0.746932			USP10	0.717468	0.598329	0.841333
							BRCA2	0.837724	0.542566	0.174836			TMCO4	0.717457	0.404275	0.745433
							ERLIN1	0.837455	0.454733	0.141735			MTPN	0.717425	0.693431	0.749132
							VPS26A	0.837419	0.62806	0.689629			AIMP2	0.717319	0.665585	0.753225
							MTMR15	0.837324	0.624183	0.684129			MLX	0.71723	0.612001	0.730672
							OCLM	0.837165	0.638402	0.327037			NPIPA1	0.71723	0.644067	0.774885
							YWHAB	0.837055	0.406948	0.430254			RPL13	0.717196	0.836193	0.731855
							SOCS6	0.836833	0.453708	0.210895			RAB7A	0.71695	0.483336	0.82822
							RPS6KB1	0.836741	0.748475	0.760901			ATP13A1	0.716947	0.529992	0.732567
							LDLRAD3	0.836492	0.61708	0.585371			KCNN2	0.716926	0.628658	0.760224
							RALGPS2	0.836462	0.503825	0.452953			TMTC2	0.71692	0.571129	0.702062
							TBC1D15	0.836403	0.692646	0.825343			KLF3	0.716581	0.553111	0.834619
							OR56B4	0.836205	0.543803	0.426855			TALDO1	0.716527	0.649745	0.766946
							PPM1A	0.8362	0.50448	0.721124			HAX1	0.7165	0.664456	0.733791
							ZC3H7B	0.836166	0.727243	0.65625			GSK3B	0.716364	0.562848	0.814583
							TAF1A	0.836077	0.639422	0.343413			GNL3	0.716214	0.750684	0.675244
							ZNF317	0.83606	0.647921	0.27781			SNRPF	0.716161	0.758368	0.742286
							XYLT1	0.836042	0.518262	0.265846			L3MBTL2	0.716097	0.576641	0.724448
							SLC10A7	0.836009	0.600617	0.726734			PIP4K2C	0.716095	0.40997	0.834672
							USP15	0.835989	0.528278	0.262484			COMTD1	0.716085	0.680858	0.652674
							STXBP3	0.835919	0.476196	0.577471			DNASE2B	0.716062	0.41113	0.730847
							ABCA1	0.835865	0.494625	0.0902125			HINT2	0.716056	0.524238	0.782362
							SF3B3	0.83577	0.610952	0.354937			EMC4	0.716004	0.729446	0.757735
							ANUBL1	0.835705	0.700347	0.750759			PRKD1	0.715996	0.543909	0.797632
							SLC25A24	0.835598	0.458142	0.123329			MED16	0.71599	0.578842	0.790476
[truncated: 1,204 more rows]

## Sheet: Figure 3e
Dataset	NES	FDR
Melanoma	2.0099	0.0031
Ovarian	1.9887	0
Lung	1.8325	0.0008
Pancreatic	-1.0805	0.3059
BrCa - Basal	3.2164	0
BrCa - Lum B	2.7718	0
BrCa - Her2	2.7489	0
BrCa - Normal-like	1.6934	0.0146
BrCa - LumA	1.4647	0.0145

## Sheet: Figure 4a
ERAE		CDK6	FGFR1	FGFR2	ETV5	CREB5	RSPO2	LEF1	AR	HOXB13	FOXA1
	AANAT	0.785582	0.880416	0.897782	0.787488	0.844168	0.847363	0.750461	-0.82469	-0.892569	-0.92849
	ABCA4	0.73854	0.793624	0.863386	0.783911	0.902989	0.847335	0.716118	-0.750925	-0.774531	-0.807959
	ABCA6	0.850152	0.792412	0.855646	0.8401	0.708403	0.73015	0.798339	-0.846459	-0.855939	-0.861667
	ABCA8	0.827422	0.83152	0.858929	0.845026	0.708371	0.72511	0.780254	-0.800695	-0.792373	-0.805817
	ABCA9	0.77736	0.744649	0.785462	0.805865	0.704204	0.734437	0.705871	-0.794877	-0.778881	-0.791642
	ABCB1	0.844437	0.715592	0.809848	0.894306	0.812964	0.738577	0.813566	-0.764653	-0.763448	-0.759223
	ABCB4	0.853074	0.850046	0.938822	0.890548	0.858517	0.856592	0.837146	-0.867465	-0.900579	-0.904102
	ABCC3	0.836258	0.822332	0.886445	0.80466	0.903767	0.730738	0.777895	-0.762183	-0.811921	-0.809087
	ABCC6	0.746271	0.776254	0.902974	0.772652	0.865143	0.846818	0.726113	-0.768877	-0.804458	-0.81422
	ABCG4	0.776713	0.861501	0.875636	0.83417	0.898728	0.805885	0.761198	-0.733399	-0.770789	-0.795543
	ABHD12B	0.797727	0.850517	0.914356	0.823837	0.803302	0.8807	0.758405	-0.871842	-0.912451	-0.942574
	ABO	0.77951	0.915622	0.870486	0.810364	0.785264	0.755497	0.761627	-0.771031	-0.801322	-0.842201
	ACHE	0.734429	0.746289	0.827861	0.804888	0.855237	0.798114	0.721029	-0.72755	-0.719117	-0.764914
	ACOT11	0.763764	0.88955	0.929838	0.752864	0.849674	0.791674	0.731518	-0.824643	-0.854629	-0.877291
	ACOX2	0.803685	0.863097	0.943541	0.867456	0.8736	0.833078	0.778113	-0.848166	-0.834353	-0.84653
	ACSF2	0.861207	0.838286	0.926854	0.893997	0.870005	0.787837	0.859745	-0.825978	-0.88165	-0.873884
	ACSM5	0.826204	0.820539	0.927961	0.888072	0.840852	0.843373	0.830839	-0.828597	-0.885284	-0.889061
	ACSM6	0.756538	0.879226	0.909388	0.778016	0.831497	0.845548	0.70944	-0.832129	-0.860276	-0.887322
	ACSS3	0.891177	0.869788	0.921961	0.894149	0.792232	0.771245	0.857461	-0.866728	-0.878753	-0.885793
	ADA	0.835747	0.778378	0.804589	0.902581	0.853686	0.738209	0.829465	-0.761269	-0.796792	-0.797155
	ADAD2	0.756233	0.838445	0.876226	0.813793	0.894366	0.831748	0.735094	-0.745169	-0.757283	-0.792655
	ADAM19	0.901657	0.835753	0.858709	0.94296	0.902771	0.7323	0.89187	-0.816709	-0.854265	-0.844714
	ADAMTS6	0.854794	0.917374	0.921262	0.848796	0.766019	0.785325	0.831048	-0.874802	-0.926648	-0.95181
	ADAMTS7	0.846247	0.94381	0.887451	0.872048	0.861067	0.71242	0.84479	-0.743886	-0.807115	-0.82009
	ADAMTS14	0.847942	0.945956	0.935057	0.882118	0.873966	0.803716	0.837632	-0.835432	-0.879581	-0.903597
	ADAMTS16	0.762714	0.821804	0.892249	0.816826	0.901861	0.890319	0.724169	-0.816788	-0.857759	-0.871071
	ADAMTS17	0.779315	0.897477	0.886106	0.723788	0.753017	0.747338	0.746941	-0.721242	-0.790374	-0.82099
	ADAMTS18	0.793878	0.88409	0.90047	0.862337	0.777279	0.835967	0.779257	-0.885864	-0.920667	-0.944727
	ADAMTSL1	0.868514	0.914339	0.881699	0.875015	0.835891	0.754377	0.838442	-0.77209	-0.804303	-0.818512
	ADAMTSL4	0.855468	0.884055	0.910036	0.813915	0.882242	0.788625	0.789985	-0.794926	-0.863668	-0.868238
	ADAMTSL5	0.720656	0.756946	0.831376	0.773238	0.861737	0.797081	0.705863	-0.661365	-0.681874	-0.695678
	ADAP1	0.800831	0.780605	0.805824	0.759231	0.91002	0.774704	0.772591	-0.707588	-0.762885	-0.773381
	ADGRB3	0.743211	0.87924	0.90755	0.805078	0.747657	0.820958	0.726268	-0.852985	-0.868965	-0.902545
	ADGRD1	0.849543	0.936517	0.939085	0.861989	0.857374	0.79123	0.820367	-0.807484	-0.82513	-0.847438
	ADGRE1	0.817209	0.782635	0.861139	0.815941	0.756196	0.813786	0.790014	-0.832492	-0.889848	-0.915347
	ADGRE2	0.89791	0.870592	0.906043	0.897861	0.866567	0.788808	0.888554	-0.830922	-0.891104	-0.912702
	ADGRF3	0.807728	0.898222	0.907215	0.801459	0.847784	0.805489	0.770995	-0.791458	-0.827745	-0.861687
	ADGRG3	0.781593	0.818996	0.873518	0.741118	0.781009	0.809959	0.762871	-0.797303	-0.856003	-0.903176
	AFAP1L1	0.835914	0.880698	0.834811	0.901861	0.853907	0.713126	0.840613	-0.729589	-0.78055	-0.796148
	AFF2	0.801327	0.861086	0.850995	0.82223	0.749625	0.740947	0.812707	-0.781015	-0.803914	-0.846966
	AGPAT4	0.877398	0.930017	0.951726	0.893957	0.876801	0.824795	0.855514	-0.888786	-0.938996	-0.952185
	AICDA	0.730124	0.769204	0.837618	0.824328	0.781427	0.883954	0.719923	-0.825221	-0.832205	-0.876278
	AIM1L	0.782366	0.734102	0.873577	0.835395	0.891384	0.84633	0.778494	-0.811193	-0.864573	-0.858609
	AIRE	0.733905	0.875856	0.873796	0.747827	0.796447	0.819511	0.712147	-0.790286	-0.845357	-0.888781
	AJAP1	0.753293	0.776567	0.797764	0.861256	0.90199	0.804566	0.730425	-0.72677	-0.744994	-0.755387
	AJUBA	0.878704	0.877903	0.915972	0.8288	0.844924	0.730585	0.844828	-0.748012	-0.821084	-0.810721
	AKNAD1	0.757224	0.851495	0.915287	0.805084	0.80856	0.907182	0.726146	-0.853146	-0.888879	-0.929505
	AKR1B1	0.882151	0.89198	0.890087	0.889194	0.821242	0.791267	0.854473	-0.82207	-0.872529	-0.906064
	AKR1C1	0.802705	0.831478	0.926648	0.801116	0.79689	0.818166	0.798534	-0.821015	-0.859438	-0.891046
	AKR1C2	0.798252	0.81385	0.92854	0.832027	0.784934	0.866918	0.796464	-0.850201	-0.880346	-0.911287
	ALDH1A2	0.751121	0.802025	0.893413	0.825906	0.806801	0.883398	0.730789	-0.812004	-0.816914	-0.849615
	ALDH1L2	0.865871	0.885068	0.882077	0.886971	0.750434	0.743039	0.853039	-0.841055	-0.886472	-0.906584
	ALDH3B1	0.89513	0.922529	0.932552	0.873108	0.890479	0.735895	0.89975	-0.788328	-0.857969	-0.863984
	ALK	0.783288	0.87195	0.924236	0.828697	0.854768	0.89619	0.753218	-0.86435	-0.911955	-0.931633
	ALOX5AP	0.882783	0.755047	0.810926	0.86724	0.793352	0.701802	0.871327	-0.791787	-0.841207	-0.849012
	ALPK1	0.914565	0.827683	0.88362	0.854249	0.801824	0.725922	0.880926	-0.829494	-0.882335	-0.887
	ALPK2	0.870583	0.825895	0.895822	0.864689	0.871058	0.830742	0.834724	-0.825759	-0.909545	-0.898554
	ALS2CL	0.804936	0.885878	0.90507	0.786802	0.866235	0.788692	0.751996	-0.786893	-0.815651	-0.851527
	AMDHD1	0.7473	0.763798	0.907634	0.825834	0.866338	0.872515	0.734935	-0.855259	-0.844055	-0.862655
	AMPH	0.758819	0.866566	0.889574	0.871832	0.86985	0.835168	0.727218	-0.827292	-0.830307	-0.84829
	ANGPT4	0.760955	0.921602	0.883411	0.760515	0.742772	0.750083	0.746556	-0.746483	-0.791123	-0.847295
	ANGPTL6	0.834417	0.845915	0.936901	0.845619	0.903909	0.824497	0.804756	-0.820683	-0.844788	-0.854581
	ANK1	0.793745	0.839025	0.903022	0.794562	0.873606	0.832183	0.78436	-0.811461	-0.87129	-0.887589
	ANKDD1A	0.786701	0.865681	0.825197	0.7765	0.839781	0.708722	0.734294	-0.711145	-0.729846	-0.745582
	ANKFN1	0.723085	0.852925	0.916653	0.808153	0.804119	0.884149	0.72092	-0.860277	-0.852277	-0.898694
	ANKRD33B	0.85898	0.862994	0.903103	0.896977	0.885698	0.804427	0.822091	-0.852348	-0.856972	-0.878574
	ANKRD35	0.805976	0.905675	0.941106	0.865113	0.835336	0.855275	0.789553	-0.859917	-0.855833	-0.898387
	ANKRD55	0.838547	0.773592	0.879358	0.881414	0.882259	0.852631	0.826804	-0.820012	-0.857997	-0.869534
	ANPEP	0.899779	0.860122	0.930338	0.848836	0.859967	0.719917	0.911425	-0.788198	-0.858504	-0.852347
	ANXA9	0.754419	0.766961	0.890897	0.760105	0.850065	0.795779	0.737038	-0.757915	-0.794045	-0.788507
	AOC1	0.768743	0.762658	0.880725	0.877131	0.888344	0.823438	0.769184	-0.815535	-0.774012	-0.801599
	APCDD1L	0.738585	0.864866	0.846275	0.816782	0.862391	0.807506	0.725687	-0.73477	-0.79949	-0.812423
	APOA2	0.79249	0.756629	0.890988	0.803924	0.902595	0.869181	0.755511	-0.816321	-0.88411	-0.876975
	APOB	0.748193	0.750774	0.898939	0.776655	0.825463	0.891558	0.713671	-0.810718	-0.860272	-0.869906
	APOBEC3A	0.797122	0.821128	0.867135	0.7445	0.77384	0.795089	0.775365	-0.797476	-0.875643	-0.915397
	APOBEC3D	0.873501	0.789693	0.846716	0.916152	0.842508	0.773115	0.849652	-0.829046	-0.845234	-0.859322
	APOBEC3F	0.795523	0.714265	0.81073	0.861152	0.86411	0.717183	0.766671	-0.796354	-0.738133	-0.740834
	APOBEC3H	0.812979	0.718584	0.832611	0.873707	0.830698	0.834333	0.791823	-0.840425	-0.855149	-0.872849
	AQP7	0.782347	0.817845	0.884431	0.782113	0.791295	0.818726	0.73534	-0.75956	-0.825729	-0.830669
	AQP9	0.794823	0.713635	0.860908	0.739	0.814977	0.793254	0.768822	-0.790013	-0.869947	-0.875116
	AQP10	0.730668	0.835218	0.88314	0.743064	0.842926	0.84944	0.719213	-0.774369	-0.804991	-0.859443
	ARHGAP9	0.874579	0.838367	0.857799	0.833073	0.802931	0.725682	0.849076	-0.800587	-0.866174	-0.886849
	ARHGAP22	0.879328	0.919869	0.935796	0.922089	0.899334	0.808055	0.870323	-0.858901	-0.915898	-0.925368
	ARHGAP24	0.822751	0.722008	0.780611	0.881832	0.720145	0.708796	0.842662	-0.788748	-0.851874	-0.831449
	ARHGEF40	0.87898	0.921346	0.928442	0.914764	0.893294	0.734535	0.872199	-0.808537	-0.826133	-0.82816
	ARL4D	0.810249	0.848487	0.941071	0.874307	0.849533	0.814802	0.814378	-0.838767	-0.855902	-0.872329
	ARL5C	0.755786	0.865223	0.899882	0.788654	0.776548	0.859188	0.730921	-0.835211	-0.848524	-0.907742
	ARL10	0.833782	0.917227	0.900668	0.862821	0.889108	0.802368	0.791257	-0.826311	-0.855021	-0.867799
	ARMS2	0.752456	0.892766	0.898659	0.75993	0.766308	0.82691	0.704335	-0.809862	-0.833667	-0.882792
	ARNTL2	0.824452	0.721116	0.850488	0.861585	0.779578	0.779168	0.80875	-0.879977	-0.905396	-0.911103
	ARRDC5	0.876189	0.837412	0.860106	0.871683	0.877411	0.770674	0.8434	-0.78359	-0.832187	-0.843068
	ARSI	0.843871	0.819912	0.889998	0.92585	0.883739	0.851379	0.831515	-0.817679	-0.826135	-0.842524
	ARSJ	0.73737	0.747925	0.831981	0.785413	0.756835	0.729519	0.718372	-0.808616	-0.835937	-0.823502
	ASGR1	0.768171	0.725239	0.860455	0.777759	0.839422	0.799219	0.762764	-0.806794	-0.86757	-0.870551
	ASGR2	0.86135	0.84902	0.951354	0.835654	0.884256	0.828096	0.844418	-0.849433	-0.908584	-0.91845
	ATP1A4	0.745605	0.800868	0.845701	0.783449	0.797276	0.869944	0.700687	-0.798481	-0.827168	-0.870581
	ATP8B3	0.871979	0.885274	0.937772	0.858353	0.918126	0.836235	0.856793	-0.821943	-0.894663	-0.907151
	ATP13A4	0.759006	0.776472	0.90516	0.814326	0.861637	0.915036	0.732601	-0.857399	-0.885207	-0.910452
	AVPR2	0.802154	0.819582	0.80202	0.849889	0.813754	0.717906	0.776354	-0.722466	-0.746773	-0.763836
	B3GNT8	0.810148	0.8705	0.887165	0.808574	0.904152	0.762986	0.780967	-0.803768	-0.8624	-0.85923
	B4GALNT1	0.720288	0.739338	0.842947	0.860157	0.870402	0.836979	0.745795	-0.745846	-0.743858	-0.777992
	BAALC	0.796677	0.812697	0.912977	0.893014	0.834352	0.889969	0.788285	-0.896968	-0.934014	-0.945424
	BACH2	0.853832	0.80159	0.845155	0.87483	0.901414	0.765968	0.820833	-0.764786	-0.788591	-0.778485
	BATF3	0.838022	0.728227	0.81972	0.924307	0.856231	0.808591	0.841285	-0.806525	-0.837482	-0.854081
	BCAN	0.806093	0.791923	0.878149	0.867731	0.931174	0.852145	0.779482	-0.804377	-0.831855	-0.842024
	BCAT1	0.87266	0.848777	0.87327	0.897231	0.786835	0.748241	0.881381	-0.818073	-0.860872	-0.884915
	BCL2	0.780305	0.866593	0.844702	0.833217	0.757153	0.705416	0.755477	-0.846664	-0.871047	-0.871607
	BCL11A	0.760696	0.807236	0.843882	0.770834	0.816023	0.76641	0.718179	-0.797691	-0.796661	-0.828055
	BEST1	0.771527	0.864209	0.880911	0.750594	0.846846	0.780906	0.739347	-0.785641	-0.808095	-0.861679
	BEST4	0.712076	0.802111	0.864299	0.754271	0.882759	0.842034	0.701642	-0.770104	-0.828451	-0.842485
	BFSP2	0.763975	0.74375	0.846417	0.843364	0.794512	0.871569	0.744028	-0.858163	-0.87035	-0.907474
	BHMT2	0.8011	0.823311	0.89576	0.867331	0.857298	0.840634	0.765109	-0.811187	-0.813882	-0.81517
	BIN2	0.86509	0.767544	0.810868	0.841534	0.772381	0.708618	0.847624	-0.786947	-0.849385	-0.861716
	BIRC7	0.720541	0.734829	0.838639	0.790537	0.841499	0.863552	0.711605	-0.797218	-0.850476	-0.879287
	BLID	0.811984	0.889359	0.907468	0.854735	0.800082	0.844404	0.761598	-0.85526	-0.87533	-0.901429
	BMP1	0.891086	0.94047	0.923842	0.879311	0.852022	0.703316	0.88976	-0.785853	-0.833502	-0.838258
	BMP2	0.815572	0.907991	0.956637	0.829607	0.808932	0.789527	0.803555	-0.863883	-0.873651	-0.911137
	BMP4	0.878262	0.887654	0.868065	0.882111	0.753373	0.720395	0.86731	-0.770797	-0.792456	-0.805372
	BMP5	0.779353	0.895119	0.923912	0.785199	0.72641	0.766807	0.787642	-0.826255	-0.874328	-0.903267
	BMP7	0.804412	0.841666	0.924854	0.803485	0.845298	0.834875	0.802057	-0.825148	-0.802364	-0.828881
	BMPER	0.791882	0.911265	0.959639	0.805748	0.810649	0.856104	0.768908	-0.858532	-0.896756	-0.925452
	BNC1	0.764013	0.759389	0.864767	0.852674	0.885936	0.877401	0.737928	-0.781785	-0.768416	-0.791008
	BOC	0.870171	0.915519	0.878132	0.870633	0.834288	0.724227	0.861126	-0.745659	-0.781499	-0.787395
	BPI	0.7718	0.843438	0.85756	0.754368	0.704949	0.773711	0.759383	-0.783072	-0.828509	-0.878887
	BTBD19	0.879657	0.95224	0.922641	0.85612	0.864381	0.761645	0.845036	-0.805638	-0.865153	-0.885231
	BTN1A1	0.80653	0.872753	0.897288	0.82083	0.811752	0.842791	0.770946	-0.858656	-0.887811	-0.927291
	BTNL8	0.774574	0.830766	0.887089	0.733451	0.76014	0.825961	0.751595	-0.793931	-0.865452	-0.909096
	C1orf127	0.745984	0.867071	0.901303	0.815161	0.817196	0.843127	0.734135	-0.857233	-0.901699	-0.928884
	C1orf162	0.858879	0.73326	0.790956	0.871408	0.77112	0.714007	0.849666	-0.779486	-0.847129	-0.845176
	C1orf186	0.826826	0.831507	0.87031	0.86335	0.796912	0.808686	0.807749	-0.804611	-0.834951	-0.868782
	C1QTNF2	0.790515	0.797142	0.829974	0.915647	0.784827	0.745676	0.806293	-0.731646	-0.710588	-0.741286
	C1QTNF5	0.834055	0.925721	0.89044	0.886521	0.797349	0.731985	0.847513	-0.774555	-0.814974	-0.854522
	C4BPA	0.751388	0.72925	0.890022	0.778718	0.841333	0.909305	0.702579	-0.839447	-0.877055	-0.889617
	C4orf50	0.70958	0.773302	0.810539	0.838783	0.873092	0.765353	0.710383	-0.709234	-0.692022	-0.713052
	C5AR2	0.840548	0.91778	0.902416	0.810357	0.792339	0.729382	0.84684	-0.768042	-0.838263	-0.871645
	C5orf58	0.805538	0.780606	0.835667	0.797094	0.726906	0.786857	0.759605	-0.848596	-0.899944	-0.925445
	C6orf10	0.731904	0.797317	0.803335	0.780732	0.72493	0.776125	0.701669	-0.757411	-0.745929	-0.798339
	C7orf31	0.822286	0.787504	0.876851	0.927964	0.812229	0.80308	0.816674	-0.864415	-0.867969	-0.864459
	C9orf47	0.831628	0.919809	0.905764	0.817643	0.812562	0.793434	0.824221	-0.758764	-0.844765	-0.870419
	C10orf55	0.849674	0.861429	0.870825	0.85717	0.924828	0.762251	0.818419	-0.737492	-0.806234	-0.820309
	C10orf67	0.718497	0.792209	0.895874	0.816327	0.864662	0.907098	0.716172	-0.815873	-0.845775	-0.875036
	C10orf90	0.718167	0.832286	0.920119	0.798802	0.862709	0.895943	0.704083	-0.826612	-0.828956	-0.867298
	C10orf105	0.80944	0.858004	0.912876	0.85482	0.896415	0.835708	0.790496	-0.829989	-0.86244	-0.882606
	C10orf128	0.876616	0.828624	0.86787	0.87971	0.769204	0.763278	0.850301	-0.826563	-0.862716	-0.892826
	C11orf21	0.831429	0.848396	0.86091	0.794236	0.764736	0.767062	0.804497	-0.812466	-0.876867	-0.904485
	C11orf45	0.834584	0.822773	0.911126	0.902111	0.917187	0.839101	0.828897	-0.803146	-0.811955	-0.837992
	C11orf87	0.759954	0.908272	0.913062	0.763767	0.743171	0.815152	0.737132	-0.822512	-0.857214	-0.90478
	C11orf91	0.735273	0.780302	0.859255	0.778512	0.908127	0.851485	0.703918	-0.739629	-0.768488	-0.78553
	C14orf37	0.827548	0.914164	0.882818	0.89731	0.772591	0.737307	0.828419	-0.834514	-0.828886	-0.853754
	C14orf180	0.726409	0.893552	0.92227	0.79605	0.805446	0.829519	0.726893	-0.823849	-0.856874	-0.878975
	C15orf53	0.761693	0.746725	0.819456	0.786747	0.758436	0.834784	0.709801	-0.824104	-0.846264	-0.891643
	C16orf74	0.824934	0.892212	0.918847	0.83622	0.866562	0.819892	0.793752	-0.850998	-0.891709	-0.918003
	C16orf86	0.741635	0.892248	0.89483	0.721903	0.783648	0.785664	0.70429	-0.794076	-0.841363	-0.881958
	C17orf99	0.746643	0.80299	0.86466	0.712439	0.782687	0.857152	0.72343	-0.77638	-0.84859	-0.89434
	C19orf35	0.787178	0.877068	0.867748	0.770011	0.83427	0.761852	0.764454	-0.753517	-0.841524	-0.863283
	C19orf38	0.774145	0.789937	0.843677	0.754214	0.746939	0.788197	0.765596	-0.781626	-0.848549	-0.887872
	C19orf84	0.778974	0.807842	0.880504	0.822158	0.829187	0.857304	0.777354	-0.813048	-0.879317	-0.90656
	C20orf202	0.736685	0.76832	0.822235	0.836163	0.804679	0.868243	0.726384	-0.786075	-0.81698	-0.849335
	CA2	0.728717	0.7573	0.83597	0.740236	0.724929	0.708092	0.78369	-0.682426	-0.724981	-0.764872
	CA11	0.723914	0.759945	0.831925	0.893212	0.882427	0.761432	0.758572	-0.764588	-0.722623	-0.731891
	CACHD1	0.814577	0.849089	0.897293	0.943594	0.851004	0.798464	0.809341	-0.879601	-0.837319	-0.84683
	CACNA1A	0.762607	0.871515	0.899302	0.856342	0.886446	0.85219	0.738566	-0.837955	-0.860983	-0.87473
	CACNA1E	0.724281	0.898709	0.906633	0.771081	0.804792	0.822902	0.71586	-0.830805	-0.846379	-0.888674
	CACNA1F	0.825221	0.88148	0.906276	0.845321	0.877142	0.867445	0.787049	-0.844128	-0.881276	-0.916992
	CACNA1I	0.779492	0.755033	0.859133	0.81905	0.913808	0.881391	0.755737	-0.807605	-0.855918	-0.862339
	CACNA2D3	0.740798	0.848154	0.904248	0.830484	0.831219	0.872419	0.717207	-0.864269	-0.867489	-0.899941
	CACNA2D4	0.807235	0.909311	0.923166	0.807671	0.826881	0.833459	0.789694	-0.81259	-0.860362	-0.907567
	CADM3	0.811819	0.77148	0.812562	0.895657	0.827628	0.805232	0.769084	-0.788775	-0.78632	-0.79772
	CALB2	0.729124	0.741796	0.830519	0.853239	0.884084	0.871994	0.708695	-0.760468	-0.77649	-0.789904
	CALHM1	0.789256	0.894454	0.887142	0.81967	0.875482	0.823386	0.757462	-0.798393	-0.853944	-0.871193
	CALHM3	0.746795	0.876443	0.899953	0.790313	0.780154	0.864598	0.745445	-0.813755	-0.87091	-0.907706
	CAMK2A	0.754615	0.881465	0.90447	0.793265	0.823099	0.874975	0.712018	-0.799703	-0.817724	-0.863295
	CAPN3	0.802257	0.887174	0.888224	0.746028	0.809764	0.786426	0.735971	-0.81711	-0.872783	-0.894602
	CAPN11	0.785021	0.907829	0.889134	0.776451	0.744027	0.789975	0.76214	-0.784342	-0.846882	-0.89791
	CAPNS2	0.823053	0.852219	0.911805	0.820813	0.863052	0.85358	0.771692	-0.848729	-0.880137	-0.909746
	CARD9	0.831725	0.901968	0.889545	0.797103	0.85205	0.751724	0.806875	-0.781635	-0.86451	-0.887217
	CASC10	0.747079	0.701693	0.809492	0.857372	0.838828	0.818612	0.737377	-0.719937	-0.722364	-0.731816
	CASP5	0.827984	0.857691	0.89945	0.829734	0.771308	0.817931	0.813974	-0.855082	-0.914408	-0.948195
	CASS4	0.853552	0.824093	0.873175	0.830653	0.761132	0.778443	0.833845	-0.823552	-0.878249	-0.908949
	CATSPER1	0.831936	0.895622	0.92635	0.825517	0.840403	0.834375	0.825279	-0.82788	-0.889148	-0.92898
	CCBE1	0.833018	0.904818	0.9711	0.867035	0.824323	0.854124	0.835471	-0.879044	-0.909155	-0.935092
	CCDC8	0.871359	0.938044	0.890634	0.901261	0.822419	0.735465	0.854652	-0.775002	-0.802347	-0.825604
	CCDC36	0.766231	0.91499	0.872574	0.758909	0.71201	0.762532	0.731003	-0.786699	-0.831958	-0.879815
	CCDC42	0.819676	0.857049	0.912196	0.875388	0.871741	0.876064	0.805182	-0.815506	-0.841685	-0.869244
	CCDC88B	0.842925	0.858549	0.86536	0.776803	0.798594	0.72574	0.812444	-0.795272	-0.86443	-0.892463
	CCDC89	0.812342	0.898183	0.90678	0.829113	0.893981	0.811773	0.782926	-0.782359	-0.826717	-0.841021
	CCDC153	0.718086	0.734838	0.824995	0.763552	0.904414	0.792257	0.713212	-0.721184	-0.762893	-0.77399
	CCKAR	0.741172	0.845613	0.889571	0.755961	0.804697	0.847838	0.737484	-0.758661	-0.781232	-0.822306
	CCL3L3	0.775705	0.777526	0.835211	0.825795	0.755155	0.825271	0.760919	-0.801821	-0.85786	-0.902296
	CCL4L2	0.785383	0.743081	0.803836	0.861205	0.794399	0.833764	0.738937	-0.800707	-0.832209	-0.86679
	CCL8	0.829909	0.736297	0.817978	0.876878	0.7458	0.760639	0.820381	-0.805838	-0.847744	-0.877952
	CCL15	0.729538	0.733384	0.900487	0.780665	0.845703	0.881553	0.713209	-0.826826	-0.849761	-0.868288
	CCL16	0.823387	0.825315	0.935765	0.849413	0.858625	0.888152	0.785448	-0.857162	-0.885726	-0.903527
	CCL23	0.821981	0.739244	0.874835	0.847704	0.808611	0.874914	0.792236	-0.845958	-0.888538	-0.91628
	CCNA1	0.727691	0.776736	0.869833	0.83159	0.835925	0.909957	0.718092	-0.866425	-0.877831	-0.913164
	CCNI2	0.755353	0.781049	0.870222	0.830588	0.888359	0.891343	0.726017	-0.818774	-0.847836	-0.877793
	CCNJL	0.834342	0.872224	0.894681	0.848598	0.948225	0.753076	0.836073	-0.764615	-0.802216	-0.809603
	CCR3	0.813923	0.803168	0.845565	0.79841	0.776951	0.802637	0.7863	-0.81995	-0.873087	-0.907186
	CCR10	0.776978	0.853344	0.830253	0.854951	0.880982	0.750853	0.774124	-0.73298	-0.757499	-0.782952
	CCRL2	0.830964	0.750843	0.813122	0.857134	0.72765	0.737748	0.83933	-0.790831	-0.850283	-0.876523
	CD1A	0.812044	0.804216	0.889641	0.852151	0.829001	0.873336	0.806064	-0.833442	-0.86216	-0.904466
	CD1B	0.764509	0.730803	0.82991	0.835971	0.748148	0.820957	0.741345	-0.836372	-0.824144	-0.868159
	CD1C	0.820862	0.717358	0.812233	0.836665	0.743925	0.76394	0.789338	-0.800099	-0.810191	-0.844013
	CD1D	0.881619	0.795136	0.872845	0.891898	0.871324	0.785865	0.858184	-0.808047	-0.852384	-0.862093
	CD1E	0.81019	0.742282	0.828706	0.879392	0.760196	0.792365	0.801702	-0.793373	-0.781562	-0.822471
	CD22	0.847832	0.784642	0.816023	0.852906	0.788881	0.736217	0.822931	-0.785454	-0.829582	-0.848527
	CD33	0.862928	0.847522	0.880393	0.859881	0.758319	0.741558	0.864597	-0.810019	-0.861627	-0.890457
	CD72	0.860575	0.774046	0.845421	0.91125	0.856108	0.795898	0.841185	-0.833894	-0.876661	-0.881225
	CD80	0.857511	0.762902	0.836903	0.879519	0.794308	0.798407	0.813154	-0.8499	-0.899289	-0.913473
	CD226	0.828141	0.705035	0.779895	0.809755	0.74289	0.720545	0.78425	-0.808087	-0.85157	-0.860086
	CD244	0.833743	0.761595	0.839384	0.816844	0.766826	0.779182	0.806068	-0.80697	-0.865436	-0.891717
	CD300A	0.838229	0.738138	0.810974	0.844478	0.772946	0.722398	0.839431	-0.792313	-0.866958	-0.879542
	CD300C	0.85638	0.862711	0.898568	0.866121	0.797245	0.76762	0.874477	-0.796853	-0.858889	-0.894463
	CD300E	0.855278	0.83904	0.892375	0.830826	0.815665	0.806827	0.822703	-0.82745	-0.898306	-0.92796
	CD300LB	0.854988	0.860459	0.899694	0.841402	0.811903	0.814779	0.841624	-0.832295	-0.899298	-0.932169
	CD300LF	0.846667	0.771239	0.824919	0.825339	0.754282	0.743174	0.829683	-0.795884	-0.871935	-0.897075
	CD300LG	0.76518	0.855702	0.862832	0.789396	0.710529	0.781008	0.74997	-0.782245	-0.805516	-0.843963
	CDA	0.817727	0.75803	0.861784	0.803029	0.814478	0.736974	0.852029	-0.71201	-0.767321	-0.786792
	CDC14B	0.830619	0.873977	0.886941	0.827526	0.802924	0.735027	0.812837	-0.751419	-0.807187	-0.819039
	CDH2	0.801866	0.886432	0.946755	0.833972	0.762611	0.758859	0.798721	-0.875961	-0.894205	-0.89953
	CDH23	0.784427	0.875435	0.911698	0.828161	0.905149	0.800018	0.751743	-0.800206	-0.815606	-0.83464
	CDSN	0.855548	0.852994	0.922508	0.876354	0.911834	0.860493	0.845586	-0.813771	-0.842905	-0.865644
	CDX1	0.731207	0.71878	0.772947	0.870512	0.772387	0.810319	0.757732	-0.745346	-0.724413	-0.767673
	CEACAM3	0.788728	0.838812	0.880793	0.745704	0.766649	0.795992	0.766893	-0.808747	-0.878581	-0.914511
	CEACAM4	0.806428	0.831743	0.866037	0.779795	0.750332	0.786485	0.786312	-0.815949	-0.886391	-0.92248
	CEACAM21	0.866462	0.789843	0.868003	0.894169	0.839306	0.814048	0.851548	-0.841508	-0.876901	-0.893498
	CEBPE	0.779983	0.818254	0.843849	0.749467	0.703272	0.755654	0.77696	-0.77458	-0.836346	-0.885662
	CELA1	0.723486	0.811278	0.858733	0.743664	0.703779	0.837269	0.714788	-0.816862	-0.869386	-0.919016
	CEMIP	0.799381	0.932138	0.879496	0.80664	0.812168	0.728839	0.753662	-0.787701	-0.776657	-0.810179
	CEP295NL	0.835366	0.928724	0.909637	0.788133	0.851847	0.765872	0.790001	-0.793815	-0.857662	-0.879256
	CES1	0.85923	0.816284	0.923126	0.898123	0.888705	0.853535	0.858757	-0.845508	-0.880206	-0.879672
	CETP	0.828136	0.739239	0.80811	0.91101	0.845897	0.767459	0.826172	-0.729406	-0.777025	-0.780306
	CFP	0.835697	0.82515	0.872296	0.771883	0.779275	0.743673	0.810442	-0.779409	-0.855017	-0.879231
	CHAD	0.79522	0.933872	0.926076	0.744276	0.747334	0.723571	0.794534	-0.76828	-0.841524	-0.869121
	CHI3L1	0.853599	0.755338	0.869572	0.833418	0.917123	0.800292	0.846223	-0.79359	-0.854884	-0.853225
	CHI3L2	0.853873	0.771654	0.861153	0.864278	0.796148	0.782657	0.841015	-0.809977	-0.82137	-0.859605
	CHIT1	0.850614	0.820977	0.874217	0.827712	0.857158	0.80814	0.827927	-0.789088	-0.865573	-0.890837
	CHL1	0.834395	0.801757	0.84231	0.908421	0.764888	0.74214	0.839241	-0.835918	-0.838214	-0.854364
	CHRD	0.804904	0.74688	0.807049	0.826153	0.87571	0.742712	0.758224	-0.721631	-0.708348	-0.711246
	CHRFAM7A	0.773409	0.851202	0.911835	0.840223	0.813741	0.786442	0.758245	-0.850147	-0.844544	-0.856771
	CHRNA1	0.768364	0.71409	0.789688	0.859418	0.871139	0.824877	0.783294	-0.709383	-0.779885	-0.778531
	CHRNA6	0.814403	0.767096	0.843365	0.896188	0.80799	0.843266	0.800902	-0.810718	-0.803529	-0.839619
	CHRNA7	0.831778	0.860548	0.919475	0.861922	0.875844	0.847772	0.822707	-0.827483	-0.861318	-0.888736
	CHRNE	0.821548	0.891562	0.899437	0.828044	0.874797	0.784718	0.794346	-0.752616	-0.779547	-0.815574
	CHST6	0.79873	0.936999	0.937015	0.825855	0.803188	0.796698	0.810225	-0.818751	-0.859207	-0.901107
	CHST13	0.835055	0.900338	0.953379	0.858397	0.852994	0.785066	0.860226	-0.797502	-0.859994	-0.861012
	CHSY3	0.804087	0.898939	0.876077	0.819625	0.702636	0.744615	0.804689	-0.806981	-0.846223	-0.886822
	CILP2	0.780238	0.804791	0.81952	0.83331	0.80956	0.757548	0.789123	-0.673291	-0.704427	-0.742887
	CLDN10	0.757541	0.717336	0.867338	0.759398	0.830541	0.908743	0.710454	-0.814886	-0.834104	-0.850669
	CLDN11	0.856043	0.915036	0.912947	0.893819	0.866752	0.738511	0.844205	-0.816619	-0.817987	-0.823671
	CLEC1A	0.824491	0.793473	0.800976	0.887881	0.719809	0.730441	0.817179	-0.770235	-0.798581	-0.831239
	CLEC1B	0.774536	0.75286	0.871745	0.755166	0.784016	0.826638	0.75434	-0.824705	-0.886281	-0.904462
	CLEC4G	0.822846	0.789104	0.920513	0.845813	0.861447	0.868362	0.801322	-0.852296	-0.869359	-0.891047
	CLEC5A	0.805023	0.825154	0.887015	0.781324	0.792423	0.861083	0.774598	-0.840607	-0.92592	-0.953419
	CLEC6A	0.811395	0.797753	0.873287	0.803812	0.803333	0.842126	0.778471	-0.84689	-0.891438	-0.927115
	CLEC10A	0.850989	0.734895	0.824922	0.874878	0.768187	0.751529	0.819404	-0.800218	-0.815983	-0.837562
	CLEC12B	0.744228	0.779381	0.86328	0.751576	0.735406	0.844647	0.730137	-0.834539	-0.878367	-0.927063
	CLEC17A	0.770881	0.767521	0.810504	0.775802	0.739679	0.774339	0.744833	-0.797214	-0.841066	-0.875337
	CLIC3	0.857041	0.838856	0.895714	0.929556	0.913602	0.784458	0.869986	-0.806288	-0.816216	-0.830816
	CLIC5	0.75003	0.805925	0.7874	0.861234	0.769644	0.713002	0.74197	-0.728	-0.712752	-0.72416
	CLIC6	0.85374	0.847662	0.910997	0.92873	0.868898	0.862548	0.837455	-0.856026	-0.851574	-0.875498
	CLMP	0.836722	0.927401	0.896614	0.824964	0.719034	0.726232	0.828407	-0.812731	-0.850506	-0.887894
	CNIH3	0.779037	0.887119	0.915773	0.805982	0.818047	0.86764	0.767842	-0.792203	-0.836306	-0.878997
	CNR1	0.719252	0.84527	0.857974	0.817897	0.763249	0.798234	0.704774	-0.804292	-0.785103	-0.834311
	COL4A4	0.851768	0.800717	0.880753	0.86712	0.851924	0.837595	0.780812	-0.824782	-0.861405	-0.870834
	COL8A2	0.88739	0.931181	0.912618	0.910429	0.819209	0.732623	0.878864	-0.819324	-0.844762	-0.871569
	COL13A1	0.804884	0.948308	0.917722	0.788772	0.796628	0.770708	0.801011	-0.774124	-0.847868	-0.883509
	COL17A1	0.805094	0.911	0.930336	0.789427	0.82399	0.832713	0.76355	-0.835389	-0.884573	-0.917187
	COL21A1	0.743032	0.877281	0.853767	0.862267	0.711876	0.725081	0.736066	-0.830355	-0.828185	-0.861655
	COL22A1	0.796286	0.933934	0.929313	0.78921	0.786116	0.77964	0.79402	-0.797822	-0.861383	-0.898692
	COL23A1	0.807474	0.870605	0.920192	0.859569	0.910238	0.869719	0.785731	-0.855722	-0.894303	-0.917334
	COL27A1	0.824708	0.909657	0.935297	0.835842	0.886264	0.8131	0.804373	-0.804711	-0.871703	-0.878855
	COLEC10	0.723595	0.702553	0.855217	0.789612	0.847932	0.881254	0.716612	-0.809025	-0.851418	-0.847597
	COPZ2	0.887198	0.928944	0.927956	0.862925	0.782587	0.755175	0.880498	-0.792795	-0.83451	-0.865765
	CPA5	0.761748	0.817456	0.884204	0.848334	0.854282	0.895456	0.755102	-0.868955	-0.875364	-0.907434
	CPA6	0.799235	0.848879	0.916805	0.796242	0.789778	0.851933	0.799751	-0.830315	-0.880462	-0.912721
	CPEB1	0.754577	0.838525	0.867991	0.843215	0.820314	0.851177	0.728653	-0.797955	-0.768692	-0.820151
	CPED1	0.835442	0.839876	0.847079	0.875821	0.707243	0.702257	0.80745	-0.774725	-0.780212	-0.794664
	CPN2	0.759621	0.858618	0.935129	0.747308	0.799003	0.774259	0.776091	-0.759379	-0.815839	-0.832352
	CPNE5	0.875597	0.893725	0.866462	0.896584	0.870699	0.742329	0.860512	-0.77622	-0.821462	-0.843002
	CPS1	0.739694	0.754058	0.853682	0.838818	0.846929	0.800056	0.77249	-0.744975	-0.77345	-0.775982
	CPXM1	0.866432	0.844754	0.835243	0.940901	0.814448	0.711165	0.879386	-0.778368	-0.799675	-0.815055
	CR1	0.816535	0.725253	0.800831	0.787857	0.711027	0.738557	0.784088	-0.809698	-0.875666	-0.893613
	CR1L	0.806571	0.801772	0.88632	0.792186	0.77451	0.817977	0.809704	-0.831182	-0.892973	-0.92481
	CREB5	0.824644	0.794874	0.851763	0.845928	1	0.78172	0.815865	-0.761697	-0.79548	-0.793699
	CRHBP	0.798098	0.807191	0.920337	0.846873	0.778702	0.854648	0.803658	-0.847027	-0.881692	-0.896123
	CROCC2	0.723455	0.820441	0.891287	0.74628	0.853489	0.837222	0.711717	-0.804534	-0.867614	-0.891898
	CRTAC1	0.753055	0.858849	0.901049	0.859846	0.875301	0.827403	0.76249	-0.804759	-0.796464	-0.834751
	CRYBB1	0.811785	0.810876	0.865675	0.843033	0.741289	0.775121	0.816924	-0.808315	-0.856801	-0.900176
	CRYGN	0.75133	0.875868	0.897733	0.787756	0.865919	0.834301	0.732356	-0.801346	-0.837624	-0.865508
	CSF3R	0.852549	0.835398	0.862442	0.781866	0.756899	0.730939	0.827777	-0.789868	-0.876071	-0.901201
	CSRNP3	0.787823	0.90025	0.877244	0.851828	0.77056	0.772858	0.766025	-0.800109	-0.825677	-0.848403
	CST1	0.775227	0.708955	0.759741	0.752148	0.781848	0.732279	0.809464	-0.632836	-0.717212	-0.719998
	CST6	0.796173	0.800091	0.913117	0.852671	0.883422	0.855954	0.79952	-0.800085	-0.806017	-0.838145
	CST7	0.863442	0.741121	0.796583	0.842334	0.789302	0.701943	0.855195	-0.756721	-0.815407	-0.824202
	CTD.2521M24.13	0.753512	0.90169	0.897179	0.730969	0.727652	0.777264	0.735769	-0.789965	-0.840316	-0.88533
	CTF1	0.748808	0.838234	0.864137	0.856361	0.820936	0.857024	0.714761	-0.800317	-0.80875	-0.835542
	CTSE	0.781268	0.778563	0.88952	0.783131	0.871959	0.874472	0.76573	-0.768482	-0.824004	-0.85478
	CTSW	0.854028	0.826162	0.842802	0.845168	0.855102	0.744405	0.827364	-0.777533	-0.830842	-0.847097
	CTTNBP2	0.817139	0.875217	0.928764	0.865545	0.870595	0.855787	0.792788	-0.863061	-0.885242	-0.892749
	CUBN	0.765095	0.882787	0.860549	0.810446	0.773063	0.790822	0.727666	-0.818222	-0.819434	-0.861303
	CXCL1	0.838932	0.738681	0.864395	0.852183	0.921994	0.840537	0.798528	-0.801288	-0.852375	-0.856969
	CXCL3	0.840916	0.768414	0.883777	0.841441	0.851831	0.838303	0.826573	-0.813568	-0.885003	-0.899901
	CXCL5	0.819112	0.774347	0.882715	0.794251	0.835715	0.829172	0.80845	-0.816001	-0.891859	-0.913977
	CXCL14	0.899473	0.924907	0.926361	0.895458	0.819477	0.759884	0.884828	-0.846966	-0.86526	-0.881109
	CXCR2	0.795761	0.825955	0.859426	0.749464	0.756403	0.766375	0.781047	-0.775425	-0.839651	-0.880436
	CXorf57	0.812622	0.759103	0.867439	0.868434	0.772838	0.812468	0.783237	-0.879561	-0.906114	-0.907544
	CXorf65	0.823593	0.797706	0.858552	0.847868	0.828169	0.82791	0.78693	-0.85731	-0.898082	-0.919737
	CYB5R2	0.796972	0.788112	0.854862	0.782035	0.816655	0.763869	0.750318	-0.693805	-0.746134	-0.75408
	CYP2C8	0.741739	0.807321	0.922451	0.764799	0.819861	0.877847	0.701904	-0.831681	-0.875766	-0.886161
	CYP2S1	0.843482	0.726086	0.824211	0.920019	0.899693	0.78413	0.840083	-0.745632	-0.763241	-0.768257
	CYP4F3	0.741676	0.746232	0.888545	0.705292	0.818772	0.826798	0.721055	-0.786906	-0.863908	-0.87825
	CYP4F12	0.805676	0.797837	0.909632	0.818818	0.877558	0.8746	0.759593	-0.820239	-0.858907	-0.866367
	CYP11A1	0.806547	0.875506	0.964929	0.834542	0.846102	0.890247	0.788366	-0.866696	-0.906093	-0.926973
	CYP19A1	0.772063	0.830287	0.870228	0.845103	0.738873	0.864269	0.772236	-0.845094	-0.889593	-0.925496
	CYP26B1	0.828588	0.918106	0.903831	0.902364	0.826337	0.789244	0.828121	-0.827347	-0.871564	-0.899563
	CYP27A1	0.912179	0.803829	0.880926	0.877248	0.866736	0.715042	0.892133	-0.767824	-0.832827	-0.817894
	CYP27C1	0.793631	0.851883	0.92073	0.873462	0.874693	0.905507	0.752974	-0.882926	-0.868759	-0.908036
	CYS1	0.798868	0.871415	0.882352	0.874009	0.815856	0.75998	0.791568	-0.740134	-0.719459	-0.74579
	DAAM2	0.856471	0.937542	0.885507	0.887833	0.802975	0.725187	0.842187	-0.777419	-0.81299	-0.83549
	DACH2	0.716951	0.82721	0.87439	0.733686	0.729302	0.851694	0.703534	-0.796786	-0.838347	-0.873136
	DAPP1	0.874954	0.770585	0.843751	0.846257	0.789675	0.73191	0.843844	-0.841084	-0.88197	-0.898737
	DAZL	0.718329	0.755231	0.839752	0.786702	0.754552	0.885627	0.710947	-0.802373	-0.815622	-0.872653
	DBH	0.752445	0.739784	0.829094	0.834723	0.899161	0.805442	0.719288	-0.738997	-0.750363	-0.741916
	DCC	0.749968	0.834365	0.878869	0.809974	0.765469	0.870134	0.736028	-0.859052	-0.879848	-0.917976
	DCHS2	0.803942	0.838919	0.912125	0.840216	0.902883	0.875341	0.780949	-0.81097	-0.809374	-0.843226
	DCSTAMP	0.787468	0.853926	0.907944	0.790755	0.760862	0.81633	0.80651	-0.802707	-0.865478	-0.90954
	DDI1	0.771268	0.92099	0.873323	0.768849	0.783889	0.748289	0.744507	-0.747439	-0.804856	-0.839189
	DDIT4L	0.779754	0.726027	0.822765	0.829407	0.762131	0.854899	0.754584	-0.782699	-0.867396	-0.867316
	DDO	0.726346	0.721228	0.870825	0.808671	0.775236	0.812537	0.729931	-0.828664	-0.829418	-0.862444
	DEPDC7	0.756436	0.784949	0.916458	0.787599	0.76379	0.853431	0.718092	-0.880755	-0.91904	-0.930851
	DFNA5	0.806402	0.9174	0.883031	0.834142	0.768263	0.738343	0.76494	-0.819742	-0.86957	-0.877649
	DGKA	0.891631	0.866087	0.887466	0.882042	0.866693	0.775585	0.849649	-0.858275	-0.881856	-0.902702
	DGKG	0.847869	0.861181	0.924713	0.870433	0.890128	0.86365	0.818875	-0.851747	-0.885035	-0.908649
	DGKI	0.777969	0.918563	0.88843	0.762787	0.754912	0.778655	0.747827	-0.759371	-0.814243	-0.859892
	DHH	0.809425	0.868322	0.843829	0.883432	0.794282	0.741805	0.802275	-0.739423	-0.775916	-0.799118
	DHRS9	0.875854	0.790039	0.869529	0.836253	0.791268	0.779489	0.853227	-0.83437	-0.887879	-0.910533
	DIO3	0.741109	0.725124	0.810999	0.857499	0.878124	0.845287	0.740986	-0.740816	-0.725218	-0.739299
	DIRAS3	0.762648	0.806787	0.899569	0.803257	0.858006	0.857151	0.710146	-0.777864	-0.794283	-0.812311
	DIRC3	0.775514	0.838666	0.875129	0.852012	0.854816	0.880257	0.740304	-0.813274	-0.853859	-0.870309
	DKK1	0.807923	0.905922	0.925166	0.836641	0.77213	0.813085	0.814285	-0.848257	-0.888827	-0.925369
	DKK2	0.809693	0.734633	0.75718	0.874909	0.746777	0.728994	0.812743	-0.713274	-0.720469	-0.733366
	DLEU7	0.801434	0.8229	0.856661	0.867956	0.892112	0.820072	0.777674	-0.831268	-0.875309	-0.867232
	DLG4	0.821728	0.905258	0.865895	0.861621	0.872003	0.701354	0.811223	-0.753074	-0.753288	-0.776374
	DLX3	0.761426	0.903049	0.924706	0.766432	0.753488	0.79143	0.777721	-0.81835	-0.873035	-0.908011
	DLX4	0.719869	0.848353	0.911094	0.779554	0.833769	0.850799	0.721442	-0.828352	-0.863624	-0.886244
	DLX5	0.729093	0.920977	0.895907	0.783033	0.742737	0.748357	0.770617	-0.784709	-0.825601	-0.856029
	DLX6	0.708267	0.895354	0.914701	0.766842	0.807524	0.782797	0.728034	-0.796322	-0.82495	-0.852124
	DNAI2	0.725464	0.844969	0.898473	0.806826	0.867487	0.855595	0.708254	-0.807532	-0.810671	-0.852857
	DNASE1L3	0.837727	0.748292	0.860258	0.835844	0.717168	0.762843	0.822983	-0.822113	-0.850766	-0.875274
	DNM1	0.770673	0.916181	0.919368	0.871592	0.841456	0.798305	0.759356	-0.866191	-0.854111	-0.89026
	DNM3	0.781037	0.894423	0.862784	0.765147	0.705995	0.738599	0.745686	-0.821873	-0.877055	-0.90247
	DOC2B	0.822723	0.747667	0.758613	0.897894	0.83819	0.722133	0.804288	-0.719671	-0.745438	-0.743019
	DOK5	0.846235	0.936768	0.924602	0.879999	0.782	0.789592	0.841992	-0.837525	-0.869725	-0.90341
	DPCR1	0.720267	0.822218	0.867181	0.793334	0.852219	0.881685	0.704515	-0.780372	-0.810088	-0.844898
	DPEP1	0.809647	0.88777	0.845341	0.844636	0.758817	0.748654	0.798393	-0.749297	-0.772922	-0.810699
	DPEP2	0.881129	0.855966	0.873724	0.830704	0.795111	0.738435	0.854606	-0.797049	-0.868462	-0.893044
	DPEP3	0.779282	0.827255	0.867696	0.776623	0.808829	0.818991	0.757415	-0.801717	-0.843459	-0.877561
	DPF3	0.832342	0.840772	0.906307	0.85378	0.891175	0.866661	0.79745	-0.851204	-0.883658	-0.901554
	DPPA4	0.745592	0.748228	0.862532	0.76647	0.763303	0.878644	0.730053	-0.834698	-0.851589	-0.90193
	DRD1	0.780225	0.784678	0.897189	0.868863	0.877012	0.861133	0.778413	-0.775981	-0.767845	-0.787843
	DRD5	0.73338	0.862521	0.906053	0.781469	0.817911	0.885328	0.701954	-0.821881	-0.865642	-0.893084
	DZIP1L	0.763905	0.876611	0.883107	0.788888	0.848369	0.792506	0.718305	-0.823285	-0.840441	-0.881249
	EDN1	0.846126	0.733535	0.79709	0.89916	0.856161	0.741122	0.83284	-0.73199	-0.784157	-0.76915
	EFNA5	0.794146	0.726443	0.793764	0.906495	0.819181	0.738122	0.843345	-0.745087	-0.779961	-0.765383
	EGFL6	0.790045	0.725541	0.818839	0.887224	0.78766	0.798022	0.794362	-0.823805	-0.845354	-0.864637
	EMID1	0.761541	0.915341	0.920649	0.799576	0.794084	0.795226	0.759927	-0.835423	-0.848097	-0.891117
	EMX2	0.75459	0.869067	0.856861	0.840704	0.830423	0.823972	0.761728	-0.749091	-0.781294	-0.816156
	ENDOU	0.760079	0.83525	0.887233	0.770172	0.829632	0.857977	0.723783	-0.80039	-0.847168	-0.875603
	ENPP6	0.834224	0.930537	0.946	0.852794	0.813708	0.845827	0.815434	-0.854039	-0.879311	-0.921871
	ENTPD3	0.700373	0.836782	0.884221	0.765609	0.723151	0.758765	0.706784	-0.782215	-0.754488	-0.806262
	EPHA2	0.899273	0.919668	0.900794	0.908267	0.876592	0.703984	0.8978	-0.75798	-0.795566	-0.805542
	EPHB1	0.819583	0.839383	0.879934	0.928264	0.880991	0.816839	0.834144	-0.831325	-0.863314	-0.876469
	EPHX3	0.781051	0.872606	0.889322	0.795479	0.890336	0.807364	0.753951	-0.724552	-0.795902	-0.806569
	EPS8L3	0.746169	0.852548	0.897504	0.772571	0.85496	0.8583	0.700505	-0.789236	-0.845481	-0.863601
	EREG	0.728995	0.736248	0.868786	0.748912	0.841053	0.905644	0.702894	-0.810161	-0.864468	-0.904917
	ERMN	0.858531	0.895636	0.917349	0.85756	0.803642	0.807541	0.838575	-0.863309	-0.913397	-0.944761
	ESPNL	0.799581	0.903663	0.94898	0.839311	0.843346	0.856638	0.793163	-0.848597	-0.874963	-0.910234
	ESR1	0.844349	0.823043	0.882558	0.904883	0.831121	0.77035	0.8374	-0.778709	-0.773488	-0.786476
	ETV5	0.85335	0.825137	0.861579	1	0.845928	0.743228	0.865902	-0.825606	-0.836745	-0.828167
	EVA1A	0.803599	0.777887	0.894962	0.857574	0.824604	0.805177	0.806952	-0.82152	-0.862253	-0.874137
	EVC2	0.863602	0.928077	0.914255	0.882499	0.85441	0.785008	0.827749	-0.837249	-0.872067	-0.893901
	EXOC3L4	0.814991	0.787728	0.908821	0.874685	0.87632	0.870837	0.778913	-0.856312	-0.863184	-0.87506
	EXTL1	0.779062	0.942536	0.930498	0.788327	0.796339	0.799799	0.770115	-0.80646	-0.847261	-0.886862
	EYA4	0.783186	0.907039	0.908012	0.81213	0.734054	0.822806	0.769589	-0.833709	-0.876662	-0.917242
	FAM20A	0.889178	0.949166	0.967082	0.874858	0.862152	0.787531	0.868464	-0.847419	-0.904074	-0.916802
	FAM65C	0.787905	0.897666	0.925173	0.75941	0.800407	0.810691	0.739833	-0.841674	-0.890086	-0.917047
	FAM78B	0.832834	0.917118	0.927967	0.83398	0.835266	0.815991	0.825264	-0.773744	-0.842611	-0.863397
	FAM83B	0.736278	0.752463	0.889202	0.819125	0.838943	0.878011	0.727206	-0.805832	-0.816846	-0.833668
	FAM89A	0.872578	0.860471	0.90554	0.869644	0.785349	0.777127	0.862329	-0.830059	-0.888333	-0.900415
	FAM90A1	0.743187	0.860633	0.869904	0.777627	0.823724	0.831595	0.716596	-0.772686	-0.795008	-0.840439
	FAM124B	0.7857	0.812132	0.836719	0.817512	0.70048	0.75574	0.796702	-0.783191	-0.851204	-0.879356
	FAM129C	0.750295	0.813201	0.809174	0.741167	0.734729	0.744166	0.720683	-0.757969	-0.803914	-0.848498
	FAM151A	0.778866	0.844323	0.923028	0.830037	0.910132	0.840721	0.750053	-0.81596	-0.829609	-0.837344
	FAM159A	0.840288	0.770522	0.827088	0.8698	0.84954	0.79848	0.809568	-0.817185	-0.835167	-0.847945
	FAM167A	0.772931	0.907752	0.935256	0.871864	0.875392	0.823977	0.796405	-0.833073	-0.837471	-0.873643
	FAM177B	0.741723	0.722471	0.734567	0.815868	0.733454	0.725843	0.746034	-0.711572	-0.735911	-0.773701
	FAM180A	0.823835	0.833995	0.882193	0.855791	0.867159	0.854415	0.775701	-0.752027	-0.811411	-0.816949
	FAM196B	0.860841	0.871379	0.898377	0.828611	0.813088	0.799509	0.81563	-0.845732	-0.903559	-0.927846
	FAM198A	0.849562	0.873909	0.919375	0.867887	0.81644	0.788163	0.832609	-0.787306	-0.807828	-0.830589
	FAM209A	0.76973	0.849407	0.882995	0.766917	0.818799	0.847679	0.735751	-0.813367	-0.867297	-0.905876
	FAM209B	0.733254	0.840461	0.876191	0.725917	0.759074	0.843199	0.701552	-0.807746	-0.845552	-0.896053
	FAM212A	0.845526	0.886431	0.89227	0.895206	0.813839	0.754894	0.846942	-0.807348	-0.831522	-0.870474
	FAM212B	0.854402	0.898531	0.92662	0.867348	0.87638	0.75728	0.837116	-0.8461	-0.87083	-0.893803
	FAT4	0.877233	0.908901	0.892709	0.891767	0.741503	0.701086	0.867243	-0.80077	-0.823065	-0.841819
	FAXDC2	0.7891	0.878444	0.897304	0.771451	0.822369	0.760165	0.761362	-0.773667	-0.841196	-0.833783
	FBN2	0.823488	0.826505	0.871243	0.894753	0.842143	0.845842	0.794463	-0.870029	-0.87982	-0.906231
	FBXO17	0.874023	0.917553	0.942476	0.898679	0.851985	0.8185	0.85383	-0.819886	-0.845173	-0.866292
	FBXO39	0.859533	0.857958	0.937378	0.896735	0.909175	0.885153	0.840017	-0.867215	-0.887874	-0.911054
	FCAR	0.783519	0.830049	0.867988	0.728368	0.740769	0.777259	0.7673	-0.792881	-0.864502	-0.908877
	FCER2	0.755981	0.797516	0.811037	0.756151	0.704458	0.747146	0.737704	-0.781367	-0.816965	-0.864282
	FCGBP	0.765524	0.864685	0.845196	0.803231	0.852329	0.728639	0.712143	-0.738696	-0.794982	-0.799784
	FCGR1B	0.750648	0.74142	0.800162	0.796116	0.752295	0.8015	0.707528	-0.794208	-0.820425	-0.854318
	FCGR2B	0.851391	0.759598	0.839248	0.845098	0.732162	0.758647	0.822166	-0.819296	-0.876716	-0.896846
	FCHO1	0.849325	0.740889	0.83288	0.868018	0.917495	0.775831	0.838161	-0.776973	-0.83621	-0.83042
	FCHSD1	0.803926	0.871475	0.869329	0.771192	0.898244	0.74356	0.747869	-0.747777	-0.793834	-0.805977
	FCN1	0.846096	0.819677	0.856301	0.795459	0.778115	0.735213	0.83317	-0.775369	-0.846517	-0.874585
	FCRL6	0.858136	0.80601	0.870248	0.862041	0.822314	0.797428	0.83132	-0.826476	-0.87724	-0.895136
	FCRLB	0.817047	0.792355	0.881782	0.878794	0.856783	0.873369	0.818166	-0.813316	-0.835386	-0.86637
	FERD3L	0.726171	0.886573	0.897326	0.721609	0.734862	0.815433	0.715919	-0.78165	-0.828897	-0.879311
	FERMT1	0.771273	0.810296	0.916452	0.776172	0.776536	0.843619	0.775551	-0.833035	-0.848969	-0.870919
	FES	0.898709	0.91856	0.918378	0.843411	0.850161	0.711024	0.869555	-0.79693	-0.848266	-0.868858
	FEZ1	0.831974	0.839901	0.869387	0.917444	0.782176	0.755853	0.86116	-0.762199	-0.775605	-0.810482
	FGD2	0.911056	0.841127	0.87085	0.88912	0.83724	0.727184	0.876974	-0.825733	-0.87903	-0.888372
	FGD3	0.860363	0.832501	0.879181	0.83494	0.797495	0.749608	0.838083	-0.846065	-0.90548	-0.920194
	FGF1	0.831761	0.922247	0.907073	0.882817	0.811172	0.798231	0.81134	-0.808454	-0.847186	-0.870502
	FGF14	0.785044	0.897566	0.903378	0.830748	0.817396	0.832458	0.739134	-0.809425	-0.82591	-0.847769
	FGFR2	0.849405	0.911328	1	0.861579	0.851763	0.817878	0.834359	-0.875783	-0.889433	-0.909556
	FGR	0.894179	0.831876	0.87145	0.835926	0.836869	0.743238	0.875026	-0.795385	-0.872093	-0.889663
	FHAD1	0.752191	0.835977	0.915899	0.83748	0.875064	0.863336	0.74216	-0.851359	-0.881741	-0.900578
	FIBCD1	0.720372	0.840866	0.874841	0.748992	0.862909	0.783099	0.710202	-0.723753	-0.745484	-0.776319
	FLRT3	0.748199	0.882185	0.9416	0.777358	0.762928	0.832004	0.719905	-0.865476	-0.890491	-0.914673
	FLT3LG	0.839211	0.783335	0.835897	0.922844	0.89775	0.734815	0.837122	-0.791443	-0.783721	-0.787437
	FMO3	0.843235	0.827253	0.932567	0.843456	0.769979	0.79165	0.839596	-0.868594	-0.913612	-0.923955
	FMO4	0.860265	0.83176	0.925963	0.837983	0.781412	0.795029	0.826318	-0.846616	-0.87284	-0.888812
	FOLR1	0.808187	0.932797	0.960884	0.839103	0.837888	0.836606	0.798083	-0.846761	-0.881596	-0.914823
	FOSB	0.797508	0.823934	0.830619	0.771113	0.81859	0.725236	0.766997	-0.699843	-0.780088	-0.813757
	FOSL1	0.853497	0.862377	0.905772	0.924898	0.906254	0.831628	0.856662	-0.80649	-0.858523	-0.875774
	FOXL1	0.759573	0.866414	0.813238	0.833717	0.828989	0.733479	0.752846	-0.679149	-0.689711	-0.721519
	FOXP2	0.776246	0.828549	0.904679	0.840799	0.801813	0.858489	0.744422	-0.841283	-0.872686	-0.875734
	FPR1	0.839663	0.777348	0.830441	0.812296	0.750132	0.730873	0.839431	-0.789246	-0.864233	-0.886859
	FPR2	0.824736	0.799956	0.873338	0.794231	0.797999	0.806267	0.812281	-0.815381	-0.887079	-0.915532
	FREM1	0.793534	0.861716	0.91709	0.811838	0.783574	0.874293	0.752931	-0.877785	-0.920282	-0.945722
	FRMD1	0.736368	0.891234	0.919402	0.734652	0.796935	0.835825	0.732654	-0.786398	-0.847763	-0.877788
	FRMD3	0.771323	0.908592	0.898315	0.834187	0.771324	0.785047	0.765562	-0.830861	-0.846691	-0.887631
	FRMD7	0.796365	0.884206	0.927882	0.807263	0.785706	0.860971	0.777327	-0.85615	-0.916223	-0.942534
	FST	0.855248	0.916351	0.976179	0.873574	0.833279	0.832958	0.842984	-0.885301	-0.920782	-0.939393
	FUT7	0.769822	0.829555	0.833014	0.770224	0.809255	0.767173	0.759029	-0.775371	-0.832172	-0.868924
	FXYD1	0.795037	0.844518	0.866817	0.853375	0.823533	0.757538	0.780663	-0.712523	-0.715487	-0.735608
	FXYD2	0.811569	0.845266	0.943174	0.877596	0.879153	0.887814	0.79521	-0.882196	-0.905803	-0.933007
	FXYD7	0.833957	0.871919	0.904058	0.873474	0.907717	0.840306	0.803917	-0.81949	-0.855825	-0.88573
	GAB3	0.899769	0.843603	0.868672	0.892168	0.823617	0.75166	0.870434	-0.8299	-0.882758	-0.893892
	GABRB1	0.735474	0.86151	0.901949	0.769216	0.81014	0.885678	0.712663	-0.831224	-0.858198	-0.899358
	GABRB2	0.748595	0.914449	0.897189	0.80401	0.752307	0.792389	0.747707	-0.801458	-0.851465	-0.890341
	GABRE	0.847686	0.924537	0.909846	0.829181	0.81226	0.791224	0.799706	-0.80808	-0.852238	-0.884452
	GABRP	0.793986	0.795276	0.91038	0.873399	0.905584	0.872571	0.763824	-0.839455	-0.847464	-0.863638
	GALNT5	0.827789	0.922431	0.917279	0.785696	0.741053	0.74428	0.820888	-0.822286	-0.877687	-0.912236
	GALNT6	0.858708	0.799965	0.888922	0.926708	0.904195	0.797831	0.868215	-0.858837	-0.879211	-0.884991
	GALNT8	0.805471	0.86524	0.90231	0.843567	0.846004	0.89431	0.776642	-0.848379	-0.900555	-0.928241
	GALNT15	0.847467	0.902428	0.889805	0.895564	0.820809	0.789513	0.818237	-0.784018	-0.812385	-0.837127
	GAS7	0.914932	0.880521	0.871712	0.909147	0.887843	0.714992	0.899863	-0.765339	-0.813986	-0.820493
	GBGT1	0.873712	0.927908	0.887052	0.842816	0.7894	0.700388	0.862971	-0.779055	-0.844398	-0.864026
	GBP6	0.796462	0.783809	0.895171	0.878602	0.891202	0.895607	0.775261	-0.859116	-0.850194	-0.880507
	GCKR	0.739674	0.755698	0.887846	0.750773	0.796778	0.856939	0.710471	-0.733748	-0.794631	-0.811342
	GDF10	0.770851	0.913113	0.881248	0.840995	0.73064	0.749086	0.79226	-0.782685	-0.792022	-0.836196
	GFI1	0.808984	0.751156	0.842316	0.843932	0.830253	0.772805	0.781431	-0.842018	-0.870758	-0.876079
	GFPT2	0.820677	0.751785	0.811896	0.912433	0.900491	0.795118	0.802082	-0.762357	-0.762105	-0.773509
	GFRA1	0.835899	0.81156	0.880159	0.904179	0.775704	0.750074	0.835317	-0.805287	-0.802509	-0.806248
	GFRA2	0.812649	0.821082	0.857842	0.900626	0.835921	0.772909	0.802242	-0.776866	-0.7682	-0.792787
	GIPR	0.736653	0.89002	0.892906	0.775988	0.83488	0.79766	0.70961	-0.798023	-0.805383	-0.850915
	GK3P	0.777962	0.829393	0.874318	0.820088	0.834014	0.846853	0.736471	-0.854546	-0.908341	-0.907999
	GLDN	0.817954	0.931879	0.937892	0.847154	0.796159	0.811089	0.824583	-0.84532	-0.906438	-0.933308
	GLI1	0.790929	0.906485	0.85709	0.797857	0.737366	0.711545	0.768471	-0.750074	-0.751903	-0.796309
	GLIS1	0.779021	0.928425	0.924182	0.816111	0.823021	0.822093	0.759765	-0.802799	-0.819929	-0.867552
	GLT1D1	0.756823	0.808831	0.89655	0.724876	0.791691	0.81855	0.742508	-0.802797	-0.868313	-0.892913
	GLT8D2	0.837658	0.910574	0.880654	0.880612	0.716679	0.723234	0.833323	-0.836712	-0.852253	-0.8823
	GNAL	0.796415	0.864621	0.902358	0.839295	0.845244	0.856776	0.751193	-0.833099	-0.849282	-0.871152
	GNB3	0.736793	0.881652	0.88334	0.764505	0.852973	0.827994	0.7052	-0.802532	-0.834774	-0.880637
	GNG8	0.779293	0.867511	0.882148	0.834115	0.824002	0.839513	0.743127	-0.848686	-0.872249	-0.915885
	GNGT2	0.843057	0.7643	0.812393	0.896927	0.759734	0.715875	0.866619	-0.751636	-0.782431	-0.807222
	GNLY	0.824728	0.715424	0.781769	0.821275	0.783194	0.719538	0.811764	-0.748743	-0.799941	-0.824586
	GOLGA8K	0.751118	0.860287	0.873352	0.786176	0.754568	0.836209	0.722511	-0.852871	-0.898853	-0.942113
	GP5	0.842998	0.867549	0.919308	0.859031	0.889575	0.855921	0.825291	-0.834069	-0.886828	-0.903028
	GPAT2	0.734519	0.836142	0.826038	0.79448	0.842766	0.75038	0.724616	-0.695795	-0.729582	-0.758986
	GPAT3	0.809787	0.754842	0.864489	0.844299	0.783034	0.790123	0.789463	-0.839366	-0.819758	-0.856191
	GPBAR1	0.823494	0.830134	0.88175	0.837295	0.938298	0.789778	0.796294	-0.755362	-0.800374	-0.802226
	GPD1	0.787317	0.771251	0.891997	0.828217	0.870241	0.841971	0.767124	-0.811419	-0.844005	-0.834429
	GPR1	0.813497	0.897131	0.911949	0.870613	0.756323	0.78271	0.825091	-0.847193	-0.853507	-0.899552
	GPR15	0.76449	0.713887	0.808659	0.781506	0.751631	0.830189	0.736678	-0.8199	-0.830674	-0.866555
	GPR17	0.798452	0.866563	0.843649	0.798128	0.855506	0.737807	0.744278	-0.701994	-0.736439	-0.748724
	GPR33	0.742887	0.764365	0.81002	0.810236	0.750521	0.826908	0.720095	-0.748941	-0.760814	-0.806185
	GPR55	0.799394	0.72113	0.819544	0.861561	0.844953	0.801408	0.777482	-0.833116	-0.840824	-0.84902
	GPR68	0.864856	0.905794	0.89996	0.895905	0.900799	0.73026	0.858227	-0.801545	-0.813036	-0.833138
	GPR84	0.865398	0.829451	0.892925	0.909419	0.899192	0.825191	0.870102	-0.828028	-0.876996	-0.894999
	GPR132	0.879049	0.765525	0.828144	0.903466	0.907266	0.731855	0.863994	-0.766799	-0.800188	-0.795264
	GPR141	0.864299	0.815271	0.855023	0.872048	0.780651	0.775711	0.842324	-0.821367	-0.871376	-0.890919
	GPR150	0.783937	0.857553	0.887611	0.847674	0.850961	0.820551	0.789089	-0.818583	-0.839761	-0.878466
	GPR162	0.73637	0.876908	0.873439	0.766846	0.878988	0.742522	0.721015	-0.728437	-0.745296	-0.781226
	GPR182	0.741268	0.787603	0.822577	0.76379	0.868865	0.765276	0.700781	-0.687263	-0.730687	-0.719836
	GRAMD1B	0.876659	0.93599	0.949028	0.875551	0.851522	0.80152	0.872441	-0.842483	-0.887511	-0.917196
	GRAP2	0.85653	0.762146	0.820481	0.819746	0.769226	0.712892	0.83588	-0.800735	-0.856595	-0.86753
	GREM2	0.769711	0.846708	0.912452	0.751203	0.772579	0.794893	0.78534	-0.79019	-0.823567	-0.840403
	GRIA3	0.777511	0.81986	0.905588	0.791644	0.812203	0.895978	0.712689	-0.843908	-0.893991	-0.901793
	GRIN2A	0.796244	0.925545	0.922505	0.826471	0.800042	0.820239	0.793483	-0.795437	-0.832385	-0.87686
	GRIN2B	0.828239	0.89953	0.937776	0.838421	0.832841	0.851512	0.802444	-0.840636	-0.86529	-0.902176
	GSDMA	0.816006	0.758223	0.871443	0.840369	0.7858	0.852076	0.821878	-0.80617	-0.873282	-0.893916
	GSDMC	0.838267	0.832182	0.911307	0.852105	0.907599	0.873326	0.816525	-0.804183	-0.863224	-0.889746
	GSTM2	0.849467	0.904244	0.890821	0.819511	0.762536	0.757948	0.798809	-0.813062	-0.8668	-0.887646
	GSTM4	0.810709	0.833759	0.886523	0.747575	0.732712	0.727195	0.741951	-0.838341	-0.871317	-0.893051
	GSTM5	0.79934	0.861526	0.850512	0.849414	0.724256	0.764455	0.782773	-0.784439	-0.786018	-0.828085
	GUCY2C	0.819191	0.851312	0.934916	0.840339	0.845937	0.885898	0.801232	-0.858129	-0.891149	-0.921034
	GXYLT2	0.873009	0.929085	0.910594	0.886445	0.75047	0.725989	0.879199	-0.829735	-0.860901	-0.877413
	GZMM	0.814223	0.724274	0.791508	0.813974	0.745446	0.756908	0.79412	-0.773366	-0.832799	-0.852461
	H1FNT	0.72296	0.860123	0.868692	0.761504	0.762678	0.816565	0.71116	-0.81779	-0.846695	-0.891163
	HAAO	0.895622	0.890832	0.925818	0.910175	0.909183	0.78514	0.873126	-0.794104	-0.840714	-0.838098
	HAL	0.751988	0.800792	0.91135	0.712813	0.815076	0.834813	0.710289	-0.819356	-0.8774	-0.904207
	HAPLN4	0.736318	0.86279	0.919048	0.765361	0.880334	0.855274	0.706532	-0.799548	-0.825346	-0.851297
	HAS2	0.875338	0.861814	0.887869	0.92307	0.814183	0.816766	0.863078	-0.86256	-0.885842	-0.909558
	HAVCR1	0.784447	0.813524	0.875277	0.823914	0.881516	0.833863	0.760347	-0.763616	-0.837324	-0.847367
	HBEGF	0.778499	0.801723	0.815038	0.822404	0.893502	0.763391	0.778494	-0.695678	-0.750573	-0.76148
	HCAR3	0.803558	0.780635	0.84037	0.728374	0.801544	0.784514	0.76701	-0.743967	-0.831871	-0.871239
	HDC	0.821553	0.842401	0.862172	0.797917	0.766361	0.779037	0.784799	-0.799871	-0.848162	-0.884765
	HECW1	0.82743	0.869879	0.934916	0.885157	0.892215	0.900908	0.802618	-0.854173	-0.866246	-0.897211
	HES5	0.737745	0.861566	0.82923	0.837168	0.785743	0.712584	0.734848	-0.720332	-0.714727	-0.745137
	HGF	0.869376	0.816952	0.854683	0.852082	0.701058	0.702225	0.832267	-0.824137	-0.862878	-0.870234
	HIST1H1A	0.833163	0.799925	0.857475	0.894977	0.727322	0.756915	0.857771	-0.81503	-0.834849	-0.857479
	HIST2H3PS2	0.854839	0.8169	0.866971	0.880834	0.777721	0.802883	0.826215	-0.816971	-0.842654	-0.876461
	HK3	0.855121	0.858144	0.905726	0.802219	0.821094	0.783471	0.83778	-0.823675	-0.910444	-0.932993
	HKDC1	0.771402	0.752171	0.883967	0.80764	0.91736	0.871252	0.747647	-0.804409	-0.848879	-0.86125
	HLA.DOB	0.820017	0.716119	0.77338	0.825073	0.794394	0.744792	0.785114	-0.77226	-0.793507	-0.817774
	HLA.G	0.790397	0.729156	0.843366	0.862978	0.868009	0.850788	0.764696	-0.819184	-0.814622	-0.836361
	HMCN1	0.878291	0.915011	0.912099	0.889807	0.793719	0.758932	0.844635	-0.830398	-0.856429	-0.87013
	HMGA2	0.790072	0.902233	0.930698	0.798883	0.803696	0.847878	0.783479	-0.82477	-0.888998	-0.92946
	HORMAD1	0.794141	0.766924	0.848425	0.794015	0.714064	0.78163	0.769788	-0.853864	-0.901955	-0.933415
	HOXA1	0.76932	0.726496	0.822774	0.866188	0.853193	0.769489	0.765567	-0.708088	-0.720522	-0.711295
	HOXA2	0.77303	0.875153	0.889394	0.786924	0.78685	0.797831	0.747684	-0.764403	-0.843453	-0.839761
	HOXA7	0.758307	0.791746	0.816999	0.886588	0.739133	0.792101	0.774494	-0.785058	-0.794058	-0.80907
	HOXB2	0.873255	0.827138	0.845958	0.95172	0.869127	0.708527	0.899873	-0.750618	-0.778382	-0.761234
	HOXB3	0.848033	0.849458	0.885248	0.900076	0.919092	0.750847	0.850474	-0.768719	-0.804906	-0.787959
	HOXB4	0.860191	0.894332	0.941022	0.926166	0.894093	0.833277	0.843339	-0.864611	-0.896644	-0.897981
	HOXB5	0.825147	0.836651	0.898657	0.887333	0.91323	0.825954	0.818683	-0.798417	-0.838632	-0.839602
	HOXB6	0.849909	0.82885	0.884188	0.890582	0.91497	0.764687	0.849702	-0.749169	-0.789537	-0.783128
	HOXB7	0.796315	0.713572	0.83446	0.883489	0.781782	0.747379	0.824554	-0.784438	-0.799344	-0.798859
	HOXB8	0.756382	0.855474	0.88278	0.870482	0.811471	0.869089	0.745507	-0.831284	-0.862799	-0.892263
	HOXC8	0.781951	0.821364	0.816716	0.876584	0.751533	0.774648	0.764701	-0.789358	-0.793674	-0.816281
	HP	0.818112	0.749216	0.889195	0.809092	0.900116	0.836373	0.785471	-0.811521	-0.856583	-0.85094
	HR	0.808957	0.874532	0.885899	0.899939	0.908872	0.800324	0.811264	-0.776597	-0.77473	-0.79602
	HRASLS2	0.786085	0.776143	0.879722	0.803994	0.870323	0.852731	0.774196	-0.766275	-0.829511	-0.845899
	HRASLS5	0.771994	0.900656	0.873959	0.77555	0.725125	0.780937	0.766163	-0.77409	-0.825463	-0.868398
	HRCT1	0.789817	0.818429	0.831016	0.855069	0.777581	0.720161	0.801489	-0.660783	-0.671217	-0.706621
	HRH1	0.779095	0.735375	0.772076	0.907304	0.840704	0.704204	0.768273	-0.711157	-0.665963	-0.676438
	HRH2	0.887594	0.864106	0.880164	0.896705	0.884415	0.761692	0.87019	-0.79413	-0.831622	-0.848541
	HS3ST2	0.727675	0.717419	0.764576	0.797254	0.855574	0.70935	0.743245	-0.629766	-0.714323	-0.709606
	HS3ST3A1	0.838149	0.862275	0.901494	0.890782	0.814179	0.829531	0.817809	-0.868868	-0.882585	-0.90674
	HSPB7	0.759598	0.888421	0.867071	0.826488	0.813569	0.760995	0.745401	-0.732551	-0.727555	-0.758522
	HTR7	0.859005	0.838074	0.893718	0.919105	0.851897	0.831189	0.824463	-0.816621	-0.831219	-0.860929
	HTRA4	0.871317	0.853054	0.903919	0.851028	0.854247	0.853815	0.821949	-0.865899	-0.934767	-0.955765
	HVCN1	0.869159	0.798573	0.801018	0.903796	0.831341	0.703757	0.86219	-0.748531	-0.781083	-0.790179
	HYAL1	0.732471	0.809086	0.84168	0.761218	0.839913	0.700788	0.716322	-0.64132	-0.653439	-0.665669
	ICAM4	0.87694	0.817216	0.896927	0.851288	0.872411	0.827956	0.858105	-0.827188	-0.892109	-0.910175
	ICAM5	0.789562	0.815373	0.885437	0.792593	0.86048	0.872431	0.753147	-0.850324	-0.913042	-0.930133
	IFFO1	0.905031	0.926136	0.89781	0.862078	0.840523	0.722784	0.870722	-0.795803	-0.857451	-0.871308
	IFI27L2	0.816638	0.889448	0.921243	0.859453	0.773125	0.804274	0.814858	-0.889753	-0.910158	-0.954604
	IFITM10	0.866113	0.869433	0.876287	0.880727	0.906724	0.712749	0.865369	-0.716257	-0.784165	-0.774493
	IGDCC4	0.831129	0.947389	0.914096	0.870075	0.803049	0.795328	0.81923	-0.822697	-0.864502	-0.899954
	IGF2BP1	0.779216	0.800166	0.887462	0.848374	0.891906	0.900539	0.778287	-0.789031	-0.811145	-0.845373
	IGF2BP2	0.878751	0.911869	0.950266	0.853784	0.869544	0.81971	0.857286	-0.860201	-0.932224	-0.947665
	IGF2BP3	0.776602	0.742198	0.870047	0.829962	0.841287	0.896477	0.762415	-0.852235	-0.915769	-0.926843
	IGFBP6	0.84539	0.883416	0.875994	0.931556	0.798526	0.731704	0.843003	-0.810043	-0.791029	-0.817528
	IGFL2	0.781075	0.810235	0.887908	0.826975	0.893651	0.871681	0.739312	-0.830726	-0.848494	-0.87239
	IGSF10	0.820417	0.820787	0.874654	0.914683	0.772961	0.80351	0.801949	-0.870377	-0.849073	-0.869963
	IGSF11	0.739019	0.88174	0.920961	0.79808	0.813952	0.87168	0.734236	-0.810815	-0.827024	-0.87558
	IKBKE	0.912658	0.829063	0.876246	0.88451	0.913758	0.742436	0.894492	-0.78183	-0.855575	-0.844216
	IL1B	0.862855	0.786752	0.860494	0.839249	0.894055	0.775152	0.829024	-0.810777	-0.890408	-0.894457
	IL1R2	0.853601	0.802314	0.908479	0.828753	0.838266	0.839897	0.839877	-0.838602	-0.888166	-0.921615
	IL1RL1	0.818893	0.822888	0.866181	0.846728	0.754842	0.819763	0.785996	-0.823553	-0.845118	-0.889708
	IL1RL2	0.837951	0.893074	0.938511	0.863364	0.85351	0.857573	0.80727	-0.825284	-0.842184	-0.882241
	IL10	0.841937	0.791585	0.858374	0.863131	0.770219	0.807438	0.816914	-0.834295	-0.886001	-0.922247
	IL12A	0.740151	0.740003	0.845739	0.855466	0.844448	0.87941	0.749522	-0.836127	-0.872441	-0.886983
	IL12RB1	0.877569	0.763017	0.840198	0.891163	0.855063	0.764168	0.851028	-0.796749	-0.840906	-0.853662
	IL17RE	0.773362	0.797796	0.855564	0.744742	0.874434	0.768207	0.72577	-0.721423	-0.787251	-0.778628
	IL18R1	0.861516	0.797889	0.873313	0.826067	0.72583	0.76218	0.830777	-0.8362	-0.873307	-0.889092
	IL18RAP	0.802401	0.772571	0.834231	0.767236	0.717007	0.774931	0.778404	-0.819385	-0.88096	-0.915927
	IL21R	0.873548	0.880938	0.873533	0.884098	0.795454	0.720457	0.86932	-0.794934	-0.841376	-0.86444
	IL24	0.808815	0.723797	0.823567	0.843491	0.899085	0.826404	0.76462	-0.793675	-0.815766	-0.826799
	IL27RA	0.828698	0.726764	0.796164	0.906276	0.837279	0.731772	0.844989	-0.760803	-0.755616	-0.784351
	INSC	0.762265	0.906531	0.903956	0.723928	0.717761	0.747574	0.757627	-0.778781	-0.85278	-0.891601
	INSL3	0.818981	0.812213	0.876413	0.833192	0.935003	0.822862	0.794119	-0.763894	-0.779726	-0.807979
	IQCA1	0.785696	0.829335	0.875283	0.900351	0.852904	0.891075	0.75387	-0.879038	-0.890078	-0.914352
	IQSEC3	0.832518	0.885625	0.889343	0.893562	0.892028	0.835773	0.805009	-0.813332	-0.848854	-0.864988
	IRAK2	0.840042	0.795771	0.842035	0.790454	0.868038	0.718758	0.804914	-0.681535	-0.73838	-0.759753
	IRF5	0.850919	0.778443	0.848941	0.813298	0.781469	0.7356	0.848915	-0.771615	-0.840696	-0.864779
	IRX1	0.733214	0.89917	0.856725	0.801801	0.731804	0.769142	0.743949	-0.753317	-0.791281	-0.834502
	IRX6	0.713138	0.89417	0.895487	0.749812	0.752438	0.810392	0.707094	-0.768439	-0.798916	-0.847272
	ISL2	0.72161	0.813351	0.878491	0.756275	0.859198	0.835272	0.708715	-0.749697	-0.769404	-0.806575
	ISM1	0.778745	0.814921	0.850027	0.860027	0.906691	0.769676	0.765293	-0.744483	-0.740264	-0.731675
	ITGAD	0.812531	0.824256	0.866525	0.800187	0.747055	0.767682	0.802121	-0.773857	-0.858222	-0.892313
	ITGAM	0.906662	0.849478	0.884185	0.875282	0.833391	0.745332	0.892061	-0.806948	-0.874774	-0.891573
	ITGAX	0.89825	0.855037	0.867772	0.840244	0.816605	0.706449	0.879149	-0.789047	-0.868741	-0.888908
	ITGB6	0.726915	0.717724	0.860734	0.765288	0.841263	0.845364	0.701953	-0.780682	-0.814614	-0.821664
	ITGB7	0.881766	0.74137	0.82452	0.876944	0.871652	0.742257	0.858935	-0.777387	-0.826088	-0.823537
	ITK	0.831416	0.737174	0.791794	0.825572	0.728281	0.718786	0.806135	-0.787781	-0.827739	-0.851179
	ITPRIPL1	0.877469	0.903576	0.908352	0.892883	0.819103	0.765413	0.879615	-0.821539	-0.863108	-0.894288
	JAKMIP2	0.860042	0.878506	0.934057	0.881764	0.869505	0.85654	0.820077	-0.904891	-0.950363	-0.959621
	JAZF1	0.829835	0.730821	0.811278	0.866323	0.861856	0.725313	0.841236	-0.758503	-0.759921	-0.763166
	JDP2	0.866694	0.900896	0.918628	0.906717	0.855464	0.743283	0.886692	-0.805855	-0.800706	-0.827908
	JSRP1	0.70895	0.736736	0.768827	0.775854	0.781763	0.765877	0.712581	-0.709385	-0.787753	-0.795455
	KANK4	0.759126	0.877169	0.918486	0.811313	0.833428	0.860733	0.720914	-0.804554	-0.809142	-0.83208
	KCNA2	0.783285	0.763914	0.828154	0.893094	0.861034	0.825525	0.767856	-0.811851	-0.798587	-0.812471
	KCNA10	0.783013	0.853823	0.904715	0.805235	0.85703	0.886239	0.741196	-0.826402	-0.891148	-0.916283
	KCNAB2	0.862836	0.856651	0.87871	0.880357	0.902449	0.727832	0.845451	-0.844285	-0.882667	-0.878168
	KCND1	0.787216	0.917322	0.885216	0.805681	0.851645	0.752882	0.760622	-0.791391	-0.831244	-0.854907
	KCNE5	0.791263	0.876888	0.916858	0.843086	0.86154	0.874995	0.769374	-0.851248	-0.883816	-0.90584
	KCNH4	0.750964	0.818721	0.88258	0.827859	0.904273	0.869009	0.728812	-0.79924	-0.837907	-0.849686
	KCNIP3	0.723978	0.865381	0.917249	0.820735	0.888258	0.847689	0.725757	-0.815919	-0.821999	-0.857862
	KCNJ1	0.803631	0.852014	0.897887	0.844029	0.788038	0.860598	0.770599	-0.861169	-0.885338	-0.930661
	KCNJ5	0.817591	0.803329	0.821994	0.851685	0.733749	0.736651	0.802049	-0.740504	-0.813575	-0.848716
	KCNJ15	0.855907	0.901051	0.947277	0.830849	0.83133	0.799054	0.841677	-0.856198	-0.901762	-0.935077
	KCNMB1	0.864805	0.846028	0.835531	0.931891	0.811358	0.739188	0.865262	-0.747431	-0.792332	-0.812147
	KCNS1	0.780209	0.863457	0.904381	0.767953	0.848926	0.858964	0.735621	-0.814928	-0.859846	-0.88907
	KCNT2	0.871853	0.902022	0.936139	0.887674	0.806965	0.810958	0.832838	-0.874864	-0.899378	-0.917738
	KCP	0.7527	0.861406	0.875661	0.767423	0.861849	0.848	0.730478	-0.77143	-0.857302	-0.885549
	KEL	0.740162	0.828512	0.856314	0.746436	0.847543	0.829159	0.713381	-0.782362	-0.840824	-0.865991
	KIAA1456	0.826292	0.918105	0.947623	0.829406	0.774292	0.820677	0.801668	-0.864225	-0.893219	-0.923887
	KIAA1549L	0.789625	0.855672	0.901058	0.852476	0.86532	0.840707	0.789306	-0.765591	-0.809869	-0.81939
	KIAA1614	0.805447	0.942653	0.921747	0.83905	0.862278	0.794771	0.778696	-0.818825	-0.849895	-0.875118
	KIAA1644	0.834623	0.853767	0.91393	0.94531	0.900209	0.865325	0.827864	-0.867418	-0.870431	-0.891224
	KIF17	0.708342	0.755062	0.814298	0.815834	0.883895	0.817714	0.704509	-0.68425	-0.724582	-0.744732
	KIF26A	0.765296	0.912519	0.897483	0.845065	0.85431	0.751074	0.772316	-0.785861	-0.794781	-0.813464
	KIF26B	0.858663	0.866689	0.892239	0.934882	0.908201	0.771647	0.850868	-0.817197	-0.820907	-0.821125
	KIFC3	0.886819	0.930546	0.929531	0.900121	0.896313	0.721256	0.873954	-0.787678	-0.827257	-0.829056
	KIR3DL1	0.765655	0.77226	0.851258	0.82607	0.836891	0.860734	0.765563	-0.769661	-0.780837	-0.820715
	KIR3DL2	0.746379	0.765737	0.816916	0.799255	0.783708	0.824362	0.735952	-0.768507	-0.799767	-0.841022
	KIR3DX1	0.740908	0.773474	0.831285	0.782653	0.820092	0.859477	0.71819	-0.791136	-0.823858	-0.853126
	KIRREL2	0.724461	0.885039	0.919746	0.794053	0.812087	0.830645	0.740772	-0.810357	-0.827587	-0.87695
	KLF8	0.863493	0.910801	0.885663	0.852977	0.789688	0.716634	0.82987	-0.805153	-0.812182	-0.83416
	KLHL3	0.815166	0.880577	0.877457	0.815039	0.885155	0.773958	0.767111	-0.785143	-0.820837	-0.829307
	KLHL6	0.904506	0.810296	0.834028	0.890622	0.827983	0.711301	0.887842	-0.777998	-0.838818	-0.849313
	KLHL14	0.8085	0.789289	0.840137	0.855812	0.814332	0.813291	0.777472	-0.838267	-0.856265	-0.870631
	KLHL30	0.794717	0.927069	0.904049	0.828223	0.809891	0.799934	0.767595	-0.770702	-0.801193	-0.835962
	KLHL33	0.761744	0.83905	0.855498	0.839932	0.822156	0.826971	0.715833	-0.798613	-0.792382	-0.823974
	KLKB1	0.785936	0.825765	0.930678	0.777516	0.807668	0.866846	0.739508	-0.857132	-0.895575	-0.91081
	KPNA7	0.779108	0.788936	0.84782	0.806391	0.874939	0.845135	0.743824	-0.723175	-0.768003	-0.785744
	KRBOX1	0.807292	0.873281	0.895103	0.858118	0.73267	0.824192	0.771172	-0.850642	-0.864815	-0.903637
	KRT1	0.773537	0.845381	0.869645	0.757752	0.742404	0.790824	0.753761	-0.801711	-0.839534	-0.892257
	KRT5	0.807769	0.82168	0.892307	0.885239	0.894691	0.887401	0.783374	-0.83981	-0.869305	-0.8891
	KRT16	0.757913	0.828458	0.906956	0.801924	0.831728	0.876585	0.750548	-0.817839	-0.837552	-0.885862
	KRT17	0.78882	0.883991	0.925991	0.819539	0.842619	0.804355	0.793321	-0.777753	-0.799867	-0.843828
	KRT23	0.802436	0.810457	0.917104	0.799109	0.888049	0.869544	0.774804	-0.839893	-0.891709	-0.917366
	KRT72	0.749808	0.823512	0.85229	0.723283	0.765963	0.841389	0.711124	-0.779	-0.829268	-0.883942
	KRT73	0.770184	0.844225	0.862658	0.722581	0.794388	0.81883	0.725687	-0.771341	-0.831771	-0.879707
	KRTAP16.1	0.728735	0.768016	0.857805	0.801031	0.835664	0.876323	0.71443	-0.84977	-0.874703	-0.900407
	KSR1	0.877604	0.890174	0.911274	0.917578	0.92868	0.784918	0.848824	-0.843652	-0.866729	-0.867292
	KY	0.753881	0.85012	0.883338	0.746523	0.840497	0.842823	0.728664	-0.774106	-0.839332	-0.871179
	L3MBTL4	0.802197	0.812574	0.925483	0.85198	0.782995	0.854694	0.773476	-0.924298	-0.941605	-0.966493
	LAMB3	0.839704	0.80076	0.869269	0.868889	0.928776	0.762721	0.829146	-0.719704	-0.757832	-0.7636
	LANCL3	0.808586	0.873125	0.914715	0.821906	0.802626	0.844959	0.799924	-0.846534	-0.884076	-0.932251
	LBP	0.772397	0.726123	0.874322	0.796618	0.856344	0.863346	0.762517	-0.785805	-0.832319	-0.838756
	LBX2	0.745376	0.82392	0.880878	0.762512	0.886061	0.807047	0.724363	-0.761219	-0.831646	-0.836247
	LCN2	0.819372	0.800351	0.91625	0.78541	0.874653	0.816356	0.812868	-0.793946	-0.856466	-0.87139
	LCN6	0.746324	0.808004	0.822123	0.797552	0.729905	0.77421	0.734581	-0.744325	-0.759309	-0.813554
	LCN10	0.727918	0.798855	0.821688	0.788765	0.805539	0.817545	0.701496	-0.767084	-0.804443	-0.838961
	LCNL1	0.790764	0.900703	0.898674	0.788473	0.823021	0.823801	0.746762	-0.798358	-0.844085	-0.882973
	LDLRAD2	0.803173	0.9095	0.857975	0.783893	0.814597	0.715824	0.763718	-0.726543	-0.760232	-0.794834
	LGALS2	0.889716	0.888148	0.903826	0.891244	0.871631	0.777209	0.850255	-0.815823	-0.847485	-0.866972
	LGALS12	0.799577	0.848061	0.860984	0.769587	0.776407	0.802914	0.778407	-0.775282	-0.848605	-0.884439
	LGI2	0.782804	0.791825	0.849141	0.924997	0.828163	0.798756	0.801757	-0.864024	-0.863774	-0.86964
	LGR6	0.817875	0.920069	0.969275	0.845697	0.848617	0.840326	0.815849	-0.867239	-0.885962	-0.917815
	LIF	0.86985	0.89316	0.931082	0.894587	0.922683	0.790788	0.853576	-0.80682	-0.815964	-0.828836
	LILRA1	0.827964	0.816024	0.864907	0.816394	0.771686	0.778325	0.814531	-0.798609	-0.859728	-0.891594
	LILRA2	0.810085	0.806742	0.845899	0.760596	0.712156	0.734995	0.8027	-0.7579	-0.844962	-0.878767
	LILRA5	0.802721	0.75832	0.844637	0.775592	0.750716	0.77945	0.794608	-0.791348	-0.864812	-0.897304
	LILRA6	0.863516	0.818018	0.874209	0.840546	0.820577	0.777817	0.853756	-0.809765	-0.888893	-0.911676
	LILRB1	0.878358	0.77268	0.83751	0.899244	0.817933	0.745133	0.863519	-0.794664	-0.850552	-0.859117
	LILRB2	0.872627	0.791418	0.842715	0.86119	0.792625	0.736355	0.86617	-0.792122	-0.859569	-0.876309
	LILRB3	0.872016	0.8536	0.88556	0.818452	0.836155	0.766627	0.846255	-0.807668	-0.896209	-0.918108
	LILRB5	0.862824	0.806221	0.86001	0.879886	0.756479	0.751684	0.854313	-0.780915	-0.846114	-0.865772
	LIPC	0.834607	0.856035	0.962853	0.857797	0.873299	0.851202	0.829075	-0.842535	-0.885596	-0.897555
	LIX1	0.758092	0.829578	0.856133	0.766443	0.78181	0.846491	0.728443	-0.802596	-0.820201	-0.856919
	LMO2	0.860028	0.880293	0.873249	0.893227	0.7749	0.703217	0.865447	-0.82125	-0.852886	-0.865799
	LMO7DN	0.760708	0.858675	0.90061	0.774806	0.726141	0.845817	0.728709	-0.854825	-0.88716	-0.927922
	LMOD3	0.726725	0.834871	0.889012	0.748577	0.770703	0.876613	0.701569	-0.784048	-0.826344	-0.86305
	LONRF3	0.848497	0.844775	0.938169	0.872795	0.910415	0.830842	0.831904	-0.875168	-0.90667	-0.912573
	LOR	0.731829	0.793281	0.846535	0.797355	0.837075	0.858018	0.719316	-0.787847	-0.797736	-0.846271
	LOXHD1	0.757194	0.869686	0.846912	0.784908	0.804052	0.798931	0.715762	-0.795841	-0.854332	-0.886771
	LOXL3	0.821529	0.925823	0.911467	0.855425	0.874869	0.792604	0.805355	-0.850901	-0.898551	-0.918166
	LPAR5	0.850775	0.753079	0.800285	0.923536	0.856951	0.723562	0.852147	-0.722457	-0.74444	-0.749482
	LPCAT4	0.776577	0.810439	0.847221	0.845823	0.912776	0.770878	0.751473	-0.841376	-0.831912	-0.837388
	LRCOL1	0.779252	0.834531	0.907139	0.823923	0.882281	0.848494	0.758537	-0.77424	-0.792962	-0.815682
	LRP4	0.785158	0.954306	0.93282	0.792976	0.818879	0.744177	0.797944	-0.801939	-0.850076	-0.870759
	LRRC18	0.841041	0.901512	0.902533	0.852734	0.801537	0.812793	0.81816	-0.829307	-0.870746	-0.906843
	LRRC25	0.873467	0.793212	0.844037	0.868502	0.811615	0.712453	0.875465	-0.775297	-0.840347	-0.854881
	LRRC55	0.824713	0.891117	0.902101	0.853317	0.836424	0.758955	0.830963	-0.739582	-0.776646	-0.8011
	LRRC74A	0.790008	0.867557	0.896634	0.839004	0.901667	0.859929	0.746136	-0.801522	-0.826016	-0.851603
	LRRN4CL	0.782025	0.808384	0.8227	0.840913	0.850316	0.806978	0.736947	-0.74969	-0.764423	-0.796375
	LTF	0.815786	0.862788	0.871852	0.784855	0.728451	0.714918	0.814397	-0.778425	-0.816529	-0.864203
	LTK	0.792176	0.905617	0.926249	0.757634	0.815334	0.821984	0.767665	-0.814569	-0.885952	-0.916267
	LURAP1	0.780921	0.903819	0.900019	0.813436	0.799446	0.784307	0.74877	-0.832576	-0.877236	-0.912625
	LYVE1	0.870818	0.850466	0.913029	0.892209	0.820183	0.827588	0.831574	-0.8792	-0.903838	-0.931121
	M1AP	0.845648	0.887032	0.920096	0.850321	0.853649	0.84026	0.818965	-0.852012	-0.892344	-0.930514
	MAGEL2	0.702763	0.819345	0.834887	0.750591	0.729082	0.774431	0.7049	-0.690304	-0.684315	-0.731134
	MAL	0.810225	0.723219	0.834396	0.838999	0.834041	0.84132	0.791081	-0.845399	-0.872399	-0.881835
	MALRD1	0.780514	0.890558	0.891596	0.802213	0.74647	0.822592	0.753319	-0.814526	-0.848462	-0.903083
	MAP4K1	0.858411	0.774179	0.841118	0.862593	0.827164	0.781855	0.827233	-0.827018	-0.878767	-0.891756
	MAP10	0.793475	0.70656	0.834789	0.834538	0.756219	0.790136	0.777497	-0.827715	-0.834456	-0.849906
	MARCO	0.831026	0.741758	0.875724	0.842795	0.887708	0.830521	0.806201	-0.817327	-0.877499	-0.880239
	MAS1L	0.747637	0.84796	0.884682	0.79808	0.752797	0.864476	0.73257	-0.809785	-0.816942	-0.873161
	MB21D2	0.861629	0.831088	0.873106	0.967791	0.864465	0.783884	0.847565	-0.822182	-0.800223	-0.818173
	MBOAT4	0.782273	0.863828	0.903207	0.798331	0.864724	0.858894	0.744799	-0.836936	-0.896198	-0.906906
	MCC	0.836077	0.890906	0.894328	0.852805	0.890912	0.759224	0.778004	-0.802905	-0.795813	-0.818291
	MCEMP1	0.752221	0.819241	0.87588	0.714435	0.76674	0.809808	0.746788	-0.784347	-0.855597	-0.9029
	MCHR1	0.739035	0.740618	0.842756	0.843831	0.923826	0.844324	0.752504	-0.761533	-0.769546	-0.781936
	MDS2	0.811595	0.82094	0.876821	0.866448	0.895294	0.862754	0.805108	-0.833774	-0.882647	-0.895415
	MEFV	0.819585	0.82918	0.874037	0.784911	0.771098	0.781146	0.808081	-0.795812	-0.87494	-0.905087
	MEI1	0.747957	0.752914	0.799702	0.790135	0.810351	0.824056	0.711109	-0.79186	-0.818689	-0.861544
	MEIS1	0.783681	0.745783	0.801863	0.838838	0.866456	0.732881	0.723035	-0.773504	-0.768776	-0.748735
	MEIS2	0.789852	0.705032	0.773178	0.889589	0.843285	0.703907	0.745411	-0.744099	-0.702345	-0.682211
	MEIS3	0.78697	0.878271	0.850532	0.871598	0.839541	0.731901	0.776498	-0.715123	-0.713174	-0.742214
	MET	0.77509	0.704567	0.821422	0.869051	0.821906	0.728838	0.741605	-0.778521	-0.775492	-0.744271
	METTL24	0.807928	0.864513	0.926694	0.871671	0.825153	0.874069	0.757325	-0.863023	-0.877623	-0.900445
	MGAM2	0.754725	0.837536	0.884347	0.75006	0.802713	0.841633	0.723179	-0.823761	-0.878089	-0.909801
	MICB	0.859171	0.807599	0.883684	0.894867	0.813196	0.803259	0.854557	-0.869553	-0.915941	-0.93541
	MILR1	0.823803	0.843086	0.866697	0.815385	0.700533	0.752762	0.805973	-0.833656	-0.889259	-0.925805
	MKRN3	0.729683	0.840267	0.846129	0.778291	0.770484	0.80438	0.720336	-0.785161	-0.871236	-0.894674
	MLC1	0.792433	0.904219	0.89619	0.764039	0.740069	0.759682	0.790555	-0.787004	-0.8476	-0.88967
	MLKL	0.937913	0.865886	0.887424	0.889478	0.84984	0.725044	0.914212	-0.823415	-0.870356	-0.880615
	MMP16	0.765888	0.931221	0.89829	0.780218	0.703575	0.751713	0.768548	-0.805546	-0.863023	-0.90072
	MMP17	0.867853	0.910973	0.918163	0.888278	0.910245	0.807905	0.853938	-0.815617	-0.83902	-0.863254
	MMP19	0.883897	0.897013	0.898195	0.910541	0.815218	0.779674	0.877668	-0.824166	-0.870856	-0.904671
	MMP28	0.739048	0.802024	0.765898	0.839389	0.73715	0.706697	0.733726	-0.677392	-0.644651	-0.695465
	MOB3B	0.873523	0.930735	0.903974	0.852201	0.794011	0.737073	0.827542	-0.811086	-0.842443	-0.863871
	MPO	0.817076	0.879825	0.915499	0.774691	0.796109	0.779958	0.821586	-0.793161	-0.857546	-0.892938
	MPZ	0.844434	0.897527	0.91541	0.855037	0.893594	0.824735	0.813647	-0.801432	-0.84972	-0.880708
	MR1	0.882892	0.770143	0.866416	0.922003	0.797702	0.723868	0.877733	-0.844891	-0.83763	-0.850384
	MRC2	0.883727	0.967644	0.929657	0.873636	0.807154	0.710705	0.88644	-0.79623	-0.845475	-0.866764
	MROH7	0.803666	0.929822	0.944421	0.799517	0.848888	0.825279	0.773081	-0.829073	-0.865656	-0.899523
	MROH9	0.804671	0.875103	0.887259	0.793911	0.737572	0.816892	0.775415	-0.821527	-0.881116	-0.919232
	MS4A14	0.882216	0.884823	0.893448	0.903101	0.854439	0.797199	0.852326	-0.830386	-0.881787	-0.893895
	MSRA	0.875684	0.803737	0.876352	0.861208	0.878165	0.733374	0.860669	-0.772328	-0.784659	-0.793337
	MT1A	0.80446	0.804325	0.919967	0.868853	0.837792	0.861991	0.796546	-0.804395	-0.815928	-0.837483
	MTMR8	0.835791	0.745899	0.84471	0.848817	0.764255	0.799644	0.820952	-0.782002	-0.822407	-0.850918
	MTMR11	0.796085	0.877742	0.944223	0.847529	0.842504	0.877824	0.760822	-0.886703	-0.912096	-0.94025
	MUSK	0.787734	0.876095	0.908933	0.843079	0.775721	0.86948	0.76052	-0.864884	-0.88059	-0.917852
	MYBPC2	0.760037	0.892595	0.912957	0.780184	0.790023	0.844263	0.75033	-0.82034	-0.871479	-0.905734
	MYBPC3	0.798384	0.88293	0.911111	0.760171	0.82853	0.831435	0.763305	-0.824804	-0.88698	-0.928657
	MYBPH	0.739086	0.795606	0.875004	0.783458	0.893217	0.894534	0.716398	-0.814472	-0.853117	-0.879204
	MYCN	0.778556	0.790291	0.812696	0.92016	0.874792	0.744732	0.801228	-0.719401	-0.712995	-0.726404
	MYEOV	0.785538	0.770356	0.868132	0.816893	0.904554	0.860695	0.760787	-0.748959	-0.769793	-0.791201
	MYH13	0.742194	0.829152	0.863332	0.757902	0.825865	0.876492	0.707761	-0.746678	-0.770803	-0.82527
	MYL3	0.770467	0.911642	0.89708	0.7703	0.715742	0.782461	0.758608	-0.764828	-0.814081	-0.862882
	MYLK4	0.73931	0.897868	0.895487	0.712438	0.730802	0.772132	0.70686	-0.791656	-0.813166	-0.867492
	MYO3A	0.736676	0.856638	0.89251	0.737417	0.704466	0.820778	0.728988	-0.804168	-0.830042	-0.884895
	MYO3B	0.800668	0.837592	0.9268	0.849655	0.836638	0.883388	0.796298	-0.854677	-0.869562	-0.904988
	MYO7A	0.740147	0.740346	0.837376	0.818515	0.907659	0.803638	0.704841	-0.800603	-0.805651	-0.808695
	MYO7B	0.854277	0.861607	0.888564	0.846371	0.914539	0.785353	0.813413	-0.760804	-0.798845	-0.815924
	MYOM1	0.803824	0.867522	0.894288	0.824867	0.846465	0.80465	0.751125	-0.803466	-0.823931	-0.828524
	MYOM3	0.799353	0.912049	0.929451	0.862817	0.848251	0.846973	0.78343	-0.826237	-0.859441	-0.892527
	NAALADL1	0.831612	0.902053	0.92186	0.855131	0.791408	0.833476	0.810271	-0.868386	-0.907057	-0.944158
	NALCN	0.78521	0.847824	0.877205	0.859051	0.807472	0.82824	0.756318	-0.773851	-0.775993	-0.801599
	NAV2	0.871161	0.846963	0.894966	0.900652	0.932575	0.73989	0.851362	-0.78923	-0.80012	-0.784028
	NAV3	0.838161	0.900388	0.897409	0.857451	0.756681	0.778	0.82388	-0.836448	-0.846384	-0.875526
	NCAM1	0.803839	0.935598	0.964374	0.829875	0.805762	0.810867	0.807628	-0.867844	-0.897756	-0.925736
	NCF1	0.800822	0.705634	0.754669	0.832514	0.781922	0.72378	0.796694	-0.745075	-0.791925	-0.808372
	NCF2	0.871537	0.80334	0.860049	0.818265	0.775235	0.747712	0.847603	-0.820806	-0.898847	-0.919137
	NCR1	0.820336	0.836923	0.883958	0.815202	0.782057	0.792553	0.824403	-0.819946	-0.871029	-0.90883
	NCR3	0.82703	0.77273	0.839454	0.818265	0.783525	0.781019	0.807907	-0.795403	-0.843748	-0.873618
	NDNF	0.806882	0.926652	0.91976	0.766108	0.708937	0.736614	0.790455	-0.815252	-0.858818	-0.898832
	NFATC4	0.849277	0.963377	0.917514	0.860979	0.844686	0.73363	0.836166	-0.799506	-0.848018	-0.858829
	NGF	0.726245	0.854679	0.806506	0.839076	0.72264	0.717028	0.759809	-0.684361	-0.70478	-0.733425
	NINJ2	0.879186	0.852824	0.882417	0.868717	0.877823	0.734781	0.880329	-0.728283	-0.775099	-0.787587
	NIPAL4	0.86089	0.89265	0.921725	0.880309	0.908366	0.839289	0.835845	-0.837782	-0.876291	-0.901547
	NKAIN2	0.735883	0.865405	0.911733	0.791508	0.762023	0.854127	0.714207	-0.863474	-0.905612	-0.926582
	NKAPL	0.863216	0.909549	0.933605	0.886213	0.865326	0.832836	0.848577	-0.820158	-0.854825	-0.880405
	NKD2	0.851347	0.954913	0.937393	0.857847	0.862963	0.779955	0.859835	-0.805226	-0.855619	-0.876735
	NLRC4	0.817007	0.820331	0.857741	0.792152	0.72372	0.768081	0.795168	-0.828573	-0.900614	-0.928023
	NLRP1	0.878829	0.894129	0.875238	0.831038	0.787703	0.705608	0.833154	-0.820691	-0.864984	-0.886995
	NLRP3	0.895302	0.850238	0.889927	0.886236	0.825074	0.778376	0.868213	-0.829996	-0.875958	-0.900956
	NLRP6	0.838474	0.855763	0.91208	0.81674	0.883534	0.816119	0.813089	-0.800563	-0.851121	-0.874459
	NLRP7	0.788421	0.804453	0.846464	0.797489	0.778889	0.813424	0.785212	-0.789317	-0.840179	-0.876089
	NLRP12	0.803694	0.829455	0.853701	0.704763	0.741451	0.75209	0.773875	-0.738214	-0.82438	-0.864785
	NMUR1	0.789013	0.904186	0.86233	0.791079	0.75083	0.711704	0.771046	-0.726752	-0.749876	-0.781765
	NOD1	0.867713	0.883308	0.891251	0.878049	0.882406	0.755187	0.818077	-0.830612	-0.882728	-0.877216
	NOD2	0.904964	0.82716	0.906665	0.888676	0.903559	0.812154	0.881761	-0.830912	-0.876238	-0.891918
	NOG	0.782118	0.863128	0.895091	0.881088	0.892219	0.839773	0.77671	-0.831912	-0.826741	-0.857825
	NOS2	0.795547	0.87342	0.877702	0.892676	0.886832	0.823333	0.804637	-0.771824	-0.818639	-0.840877
	NOTUM	0.742458	0.858071	0.929312	0.756223	0.823186	0.821661	0.741105	-0.813324	-0.848589	-0.861509
	NPAS1	0.711088	0.866586	0.881412	0.766831	0.820415	0.819616	0.704066	-0.787936	-0.857012	-0.875821
	NPHS1	0.705094	0.855158	0.894652	0.761894	0.760635	0.840261	0.719846	-0.809622	-0.834454	-0.883585
	NPL	0.848642	0.764807	0.823641	0.809535	0.704832	0.702311	0.832808	-0.801802	-0.883774	-0.900563
	NPR2	0.794706	0.873022	0.875424	0.849103	0.852392	0.770287	0.742998	-0.773152	-0.770143	-0.790893
	NR4A3	0.818639	0.793179	0.832682	0.883587	0.886136	0.796769	0.797831	-0.723914	-0.745734	-0.765265
	NRG1	0.816346	0.756307	0.898773	0.872213	0.905739	0.88861	0.789103	-0.846866	-0.868047	-0.871519
	NRG2	0.824587	0.912801	0.927304	0.888214	0.877976	0.845487	0.815571	-0.839251	-0.862453	-0.889399
	NRG3	0.732676	0.764593	0.813231	0.825902	0.902798	0.796623	0.732148	-0.684438	-0.704852	-0.711532
	NRXN2	0.813083	0.913917	0.881222	0.880293	0.841895	0.764869	0.816458	-0.768193	-0.788977	-0.813108
	NT5DC4	0.717607	0.766258	0.843857	0.754905	0.831142	0.853614	0.701446	-0.831912	-0.920177	-0.927193
	NTRK1	0.816072	0.878027	0.919363	0.85137	0.845741	0.871241	0.789292	-0.873938	-0.91921	-0.952389
	NTSR1	0.794443	0.868701	0.931963	0.805847	0.8957	0.85798	0.784764	-0.814432	-0.864861	-0.887769
	NUGGC	0.851615	0.71366	0.842923	0.868153	0.831436	0.801927	0.823111	-0.807775	-0.842494	-0.837237
	NXF3	0.754521	0.836515	0.918647	0.767085	0.824922	0.887832	0.721459	-0.839189	-0.901351	-0.926924
	NYAP2	0.76611	0.89148	0.93374	0.81869	0.82927	0.833618	0.782529	-0.834058	-0.849107	-0.893454
	NYNRIN	0.882236	0.882879	0.901173	0.947961	0.889361	0.726717	0.870706	-0.808031	-0.812116	-0.807747
	ODF3L1	0.740667	0.863901	0.905744	0.803432	0.897777	0.825607	0.738918	-0.770702	-0.786654	-0.806643
	OLFM4	0.765492	0.837569	0.913813	0.749694	0.831679	0.847859	0.74751	-0.812959	-0.817564	-0.879568
	OLFML3	0.851589	0.934625	0.90834	0.834511	0.747631	0.70122	0.870565	-0.768881	-0.830334	-0.862624
	OPCML	0.772943	0.879681	0.898803	0.869589	0.813097	0.83541	0.778204	-0.790914	-0.839203	-0.863051
	OPN4	0.733587	0.873205	0.870051	0.784176	0.828079	0.847636	0.702865	-0.755964	-0.795942	-0.844673
	OPRL1	0.73916	0.818202	0.840071	0.80532	0.885457	0.745112	0.74708	-0.715324	-0.728569	-0.756279
	OR2AG1	0.771489	0.876712	0.893098	0.787526	0.833801	0.864664	0.745917	-0.815286	-0.863041	-0.898646
	OR2AG2	0.783317	0.834927	0.885794	0.817861	0.866576	0.9032	0.763405	-0.810399	-0.874275	-0.901273
	OR2B11	0.83057	0.877775	0.89842	0.8322	0.818414	0.837223	0.791041	-0.824384	-0.862747	-0.901528
	OR2C3	0.80223	0.800176	0.838222	0.737924	0.741854	0.788203	0.791382	-0.677208	-0.781146	-0.794073
	OR2D2	0.766288	0.844446	0.886282	0.801877	0.872323	0.89664	0.742179	-0.812737	-0.870381	-0.888923
	OR2D3	0.758123	0.80625	0.868096	0.811687	0.822098	0.909721	0.729421	-0.85236	-0.899317	-0.921652
	OR2G2	0.738354	0.827634	0.860078	0.757081	0.78611	0.867995	0.716421	-0.746697	-0.786527	-0.817698
	OR3A2	0.744731	0.812359	0.840803	0.79045	0.727776	0.819882	0.746865	-0.743662	-0.794711	-0.839429
	OR6A2	0.786719	0.8511	0.893947	0.807137	0.868548	0.884633	0.759431	-0.812402	-0.872279	-0.898161
	OR10A2	0.796341	0.860567	0.902331	0.831328	0.880797	0.889095	0.770466	-0.818974	-0.862481	-0.889861
	OR10A4	0.826434	0.868303	0.904123	0.834602	0.870643	0.886645	0.782635	-0.842527	-0.896052	-0.924751
	OR10A5	0.788138	0.849277	0.88281	0.842347	0.878549	0.883916	0.761377	-0.820711	-0.872125	-0.889058
	OR10AD1	0.847506	0.890869	0.902961	0.853045	0.867861	0.810775	0.815213	-0.80032	-0.850446	-0.867586
	OR52N4	0.759876	0.763396	0.814097	0.78914	0.796252	0.827176	0.714395	-0.76484	-0.78842	-0.821309
	OSBPL3	0.898097	0.880287	0.914051	0.93214	0.858062	0.778632	0.873783	-0.897367	-0.937967	-0.939426
	OSCAR	0.87015	0.875708	0.902635	0.839028	0.80552	0.748736	0.887248	-0.782702	-0.862905	-0.888647
	OSM	0.844388	0.812489	0.86639	0.823721	0.79504	0.794746	0.830282	-0.802584	-0.88234	-0.91796
	OTOF	0.765639	0.792643	0.881315	0.844116	0.912721	0.891832	0.737803	-0.824315	-0.839133	-0.864584
	OVCH1	0.779872	0.88764	0.893244	0.786864	0.736649	0.816584	0.734247	-0.840497	-0.876149	-0.917038
	OXER1	0.837597	0.88555	0.900251	0.815949	0.912512	0.770602	0.80639	-0.753917	-0.821984	-0.815903
	OXT	0.852174	0.877488	0.94283	0.885377	0.915643	0.842785	0.835801	-0.826795	-0.861244	-0.867091
	P2RX1	0.825975	0.837963	0.853024	0.792736	0.779863	0.773542	0.792525	-0.80154	-0.860299	-0.893463
	P2RX7	0.870848	0.813601	0.899314	0.90236	0.876277	0.817608	0.846156	-0.866613	-0.903574	-0.919692
	P2RY2	0.828214	0.739372	0.844566	0.865695	0.940066	0.781781	0.825152	-0.73602	-0.775466	-0.761094
	P3H3	0.807884	0.892374	0.876697	0.868338	0.878464	0.747987	0.802561	-0.782767	-0.772153	-0.81033
	P4HA3	0.7949	0.776911	0.84107	0.899251	0.831338	0.793738	0.768933	-0.770604	-0.799423	-0.803388
	PAEP	0.73228	0.846846	0.870976	0.777211	0.844168	0.807989	0.766615	-0.690528	-0.761754	-0.811008
	PALM2	0.776725	0.854161	0.866454	0.880722	0.842149	0.735869	0.769619	-0.758535	-0.757603	-0.760962
	PAMR1	0.868007	0.842641	0.903699	0.935059	0.843187	0.792173	0.851741	-0.820479	-0.798883	-0.815197
	PAPLN	0.890441	0.858299	0.882594	0.905932	0.910559	0.764251	0.849335	-0.805112	-0.824544	-0.830879
	PARP6	0.84733	0.858589	0.8743	0.85972	0.82687	0.753089	0.78092	-0.829512	-0.856187	-0.861399
	PARP15	0.874185	0.799463	0.846563	0.840033	0.768812	0.755865	0.839965	-0.832738	-0.891082	-0.906453
	PARVG	0.901585	0.8311	0.867764	0.878619	0.824622	0.744308	0.871717	-0.840255	-0.900112	-0.910325
	PATL2	0.853152	0.847007	0.886784	0.825625	0.858987	0.806435	0.810838	-0.841953	-0.879306	-0.907676
	PCDH9	0.851117	0.872963	0.927897	0.892738	0.814203	0.817441	0.840544	-0.891545	-0.918946	-0.917717
	PCOLCE2	0.869304	0.886956	0.951025	0.871155	0.827542	0.848715	0.854381	-0.875071	-0.913022	-0.937556
	PCSK5	0.867717	0.871854	0.898629	0.948962	0.859178	0.810282	0.857187	-0.841532	-0.83776	-0.855684
	PDE1B	0.859984	0.854729	0.858584	0.901164	0.811681	0.793552	0.846112	-0.811191	-0.87145	-0.896556
	PDE1C	0.731371	0.828189	0.778633	0.832625	0.729106	0.763228	0.714343	-0.747162	-0.786829	-0.82153
	PDE2A	0.847394	0.860921	0.858493	0.892459	0.852694	0.753933	0.823603	-0.739042	-0.760801	-0.774657
	PDE4A	0.843536	0.825896	0.835661	0.914182	0.886861	0.710339	0.848727	-0.711368	-0.702271	-0.705087
	PDE6B	0.739078	0.801754	0.851472	0.796894	0.821409	0.85476	0.709441	-0.839445	-0.873289	-0.910628
	PDE6G	0.853779	0.793377	0.860159	0.90702	0.876863	0.810797	0.858481	-0.787898	-0.842233	-0.854524
	PDLIM4	0.854904	0.911198	0.88605	0.885956	0.836649	0.752582	0.840204	-0.791352	-0.784816	-0.821199
	PDPN	0.877463	0.833178	0.866122	0.9503	0.850931	0.777579	0.881664	-0.812802	-0.818369	-0.836511
	PDZRN4	0.798344	0.899591	0.914369	0.836671	0.782209	0.830429	0.775174	-0.822329	-0.8542	-0.887124
	PHACTR1	0.857899	0.826961	0.869698	0.934491	0.902845	0.809356	0.839309	-0.840189	-0.860429	-0.863527
	PHYHD1	0.821566	0.893199	0.926906	0.839759	0.811221	0.828698	0.774079	-0.815422	-0.854076	-0.876024
	PI3	0.740798	0.757412	0.851999	0.759966	0.81734	0.833319	0.730014	-0.786327	-0.813075	-0.865442
	PIEZO2	0.874765	0.867558	0.848499	0.925061	0.841656	0.708875	0.852971	-0.767363	-0.807205	-0.79856
	PIK3R5	0.899599	0.835518	0.853862	0.875955	0.855184	0.713357	0.887402	-0.763091	-0.828475	-0.83866
	PIK3R6	0.857386	0.901563	0.887795	0.845039	0.812831	0.771197	0.825073	-0.820109	-0.888223	-0.918506
	PILRA	0.877442	0.835192	0.855495	0.873075	0.862379	0.72564	0.880864	-0.760184	-0.831828	-0.84026
	PINLYP	0.827895	0.925452	0.907397	0.863261	0.814244	0.788157	0.797044	-0.809194	-0.839743	-0.876287
	PIP5K1B	0.802398	0.726626	0.814462	0.853378	0.8027	0.751551	0.772109	-0.84348	-0.860445	-0.839552
	PITPNM2	0.802556	0.816696	0.856609	0.809427	0.918558	0.731944	0.768873	-0.746932	-0.814568	-0.790014
	PIWIL4	0.802669	0.85068	0.904271	0.80387	0.750486	0.840377	0.757779	-0.891065	-0.910683	-0.951727
	PKD1L1	0.765996	0.877157	0.860366	0.739816	0.748647	0.784272	0.734973	-0.742059	-0.801056	-0.850341
	PKD2L1	0.75016	0.801364	0.863272	0.777078	0.776053	0.858316	0.731167	-0.807783	-0.90238	-0.935029
	PLAC8	0.814553	0.707849	0.814671	0.798343	0.72801	0.725911	0.805227	-0.817008	-0.859281	-0.871862
	PLAGL1	0.946821	0.885039	0.899663	0.906563	0.842237	0.743956	0.926859	-0.831122	-0.886379	-0.878525
	PLB1	0.810638	0.84387	0.907245	0.826745	0.904241	0.856668	0.780349	-0.843132	-0.861034	-0.902378
	PLCB2	0.908771	0.880775	0.882267	0.857744	0.85189	0.7155	0.881527	-0.794473	-0.865688	-0.873935
	PLCD3	0.819136	0.842794	0.851069	0.879881	0.904201	0.75319	0.829914	-0.721731	-0.752264	-0.759566
	PLCL2	0.867335	0.808879	0.863363	0.878435	0.74283	0.705461	0.860408	-0.851269	-0.887373	-0.891001
	PLCXD2	0.794938	0.816584	0.894501	0.865184	0.876211	0.838746	0.781139	-0.86745	-0.886063	-0.896031
	PLD1	0.86832	0.809717	0.87836	0.895784	0.781652	0.760179	0.842782	-0.871743	-0.877055	-0.882383
	PLD4	0.782042	0.762425	0.804252	0.87435	0.777982	0.744002	0.779153	-0.771533	-0.760197	-0.789624
	PLEKHG1	0.895232	0.819272	0.842208	0.958381	0.858999	0.711597	0.891494	-0.783587	-0.814164	-0.797309
	PLEKHG5	0.798009	0.92164	0.896569	0.814769	0.865798	0.716499	0.762466	-0.803655	-0.835423	-0.843397
	PLEKHH2	0.810524	0.875992	0.884876	0.861873	0.822242	0.750621	0.770444	-0.85556	-0.842089	-0.867375
	PLK3	0.904704	0.856804	0.886578	0.925347	0.920131	0.756406	0.89206	-0.817309	-0.868238	-0.866234
	PLPP7	0.800971	0.932903	0.884812	0.814099	0.739677	0.743642	0.795737	-0.762399	-0.803653	-0.847505
	PMEL	0.795336	0.746628	0.875581	0.86758	0.877124	0.855303	0.77834	-0.841714	-0.859504	-0.866359
	PNMA2	0.835634	0.949206	0.962131	0.86318	0.813743	0.797025	0.823674	-0.875106	-0.899193	-0.92346
	PNMAL2	0.836132	0.867116	0.851342	0.896791	0.873136	0.719171	0.826934	-0.720372	-0.723729	-0.734085
	PNPLA1	0.744233	0.834708	0.888252	0.762938	0.842744	0.861514	0.705066	-0.817353	-0.859544	-0.892587
	PNPLA3	0.737432	0.803031	0.916237	0.777136	0.883177	0.877138	0.713308	-0.816504	-0.85169	-0.867887
	PODNL1	0.847171	0.945734	0.94205	0.860319	0.84975	0.808631	0.833247	-0.818477	-0.852764	-0.892086
	POMC	0.838914	0.827402	0.906515	0.905138	0.870385	0.843191	0.843691	-0.848677	-0.889365	-0.907343
	PON3	0.802372	0.875407	0.956498	0.79911	0.812496	0.857129	0.778035	-0.86105	-0.917011	-0.938058
	POU2F2	0.860685	0.742074	0.802773	0.869511	0.903985	0.740215	0.842281	-0.737105	-0.799878	-0.785244
	PPM1L	0.762807	0.778553	0.819077	0.819416	0.819574	0.7027	0.750693	-0.717317	-0.71162	-0.72932
	PPM1N	0.772718	0.855139	0.917329	0.812229	0.851032	0.86495	0.732492	-0.863093	-0.875399	-0.90519
	PPP1R14C	0.776083	0.821564	0.915216	0.830309	0.809407	0.847084	0.810179	-0.818069	-0.852252	-0.868461
	PPP2R2B	0.81932	0.747889	0.843043	0.89071	0.832917	0.843463	0.790737	-0.844575	-0.863969	-0.88208
	PRAM1	0.845832	0.882232	0.894076	0.80046	0.886629	0.76534	0.824199	-0.780584	-0.857499	-0.871355
	PRAP1	0.82904	0.824367	0.909395	0.818437	0.915597	0.821276	0.776196	-0.78985	-0.838836	-0.83626
	PRCD	0.797895	0.924024	0.917274	0.796208	0.777451	0.801672	0.771102	-0.819532	-0.865265	-0.910025
	PRDM6	0.839943	0.901548	0.894897	0.902199	0.874856	0.806535	0.80821	-0.801585	-0.812634	-0.82429
	PRDM16	0.778767	0.811131	0.841	0.881016	0.879657	0.770668	0.807933	-0.700138	-0.740832	-0.745156
	PRELID2	0.743093	0.771334	0.887505	0.773644	0.758095	0.829516	0.707546	-0.916421	-0.919829	-0.937188
	PRG2	0.803225	0.87345	0.923912	0.782338	0.769112	0.809503	0.790656	-0.820264	-0.873606	-0.912672
	PRKAG3	0.771628	0.841093	0.911254	0.766862	0.833761	0.888146	0.735536	-0.804619	-0.874114	-0.904409
	PRKCG	0.770099	0.817364	0.887596	0.817472	0.874369	0.913099	0.738429	-0.825751	-0.867022	-0.897348
	PRKCQ	0.84802	0.781499	0.843256	0.870092	0.835324	0.802332	0.8132	-0.839153	-0.877769	-0.886299
	PROM1	0.744472	0.730512	0.875772	0.797543	0.885994	0.907208	0.703937	-0.835721	-0.853671	-0.856868
	PRPH2	0.82735	0.896429	0.907116	0.882366	0.893161	0.83948	0.800146	-0.807141	-0.83382	-0.85058
	PRR5L	0.921526	0.900146	0.922828	0.924178	0.890139	0.784111	0.900607	-0.85925	-0.905011	-0.913568
	PRR29	0.730988	0.814462	0.822169	0.823556	0.839681	0.7478	0.740925	-0.71227	-0.760032	-0.787264
	PRR33	0.829837	0.919874	0.892744	0.79787	0.783005	0.753102	0.803286	-0.790869	-0.85721	-0.888578
	PRSS1	0.760899	0.784411	0.879392	0.839094	0.866621	0.893538	0.731272	-0.854715	-0.862813	-0.887584
	PRSS2	0.831389	0.831033	0.894527	0.89606	0.888383	0.879654	0.801231	-0.863363	-0.891436	-0.916168
	PRSS21	0.812054	0.764453	0.846927	0.810903	0.859303	0.856154	0.775149	-0.774291	-0.805868	-0.834141
	PRSS36	0.763983	0.832313	0.886504	0.806985	0.845859	0.810404	0.762854	-0.775714	-0.81743	-0.855097
	PRTFDC1	0.803174	0.842173	0.903402	0.869189	0.741191	0.816646	0.804208	-0.882561	-0.888036	-0.925219
	PSMA8	0.729648	0.714037	0.782439	0.802644	0.732262	0.817571	0.728771	-0.784741	-0.808442	-0.833333
	PSORS1C1	0.776835	0.786884	0.880109	0.868681	0.886085	0.873261	0.783074	-0.778412	-0.775554	-0.808877
	PSORS1C2	0.741036	0.831437	0.897486	0.804866	0.859947	0.898132	0.72742	-0.838771	-0.843901	-0.891651
	PSTPIP1	0.885027	0.873065	0.891357	0.848278	0.810613	0.75043	0.867738	-0.829741	-0.888992	-0.911713
	PSTPIP2	0.836338	0.766805	0.840124	0.759392	0.701112	0.739865	0.824708	-0.802422	-0.873117	-0.887672
	PTCHD4	0.829975	0.913826	0.917704	0.814424	0.790913	0.785186	0.802114	-0.813279	-0.885149	-0.898544
	PTCRA	0.770632	0.729153	0.776255	0.780973	0.793562	0.740879	0.769933	-0.72153	-0.783652	-0.814292
	PTGDR	0.897519	0.893914	0.893787	0.883037	0.869836	0.762268	0.871981	-0.798884	-0.845301	-0.858424
	PTGER2	0.804471	0.854441	0.850178	0.831858	0.857498	0.73446	0.783511	-0.777523	-0.797293	-0.815708
	PTGES	0.77893	0.706628	0.773849	0.786114	0.847502	0.71989	0.777763	-0.651728	-0.646945	-0.665834
	PTGS1	0.875728	0.775109	0.854388	0.918792	0.897141	0.715695	0.886321	-0.787155	-0.81733	-0.808051
	PTH1R	0.7924	0.947155	0.920238	0.772094	0.751216	0.717621	0.792091	-0.749553	-0.790747	-0.83046
	PTPN5	0.734823	0.824176	0.824459	0.837225	0.836054	0.77989	0.725582	-0.684113	-0.69616	-0.726861
	PTPN7	0.860471	0.809508	0.845288	0.850461	0.821706	0.759585	0.831939	-0.789893	-0.841579	-0.864486
	PTPRD	0.776923	0.92791	0.907576	0.750591	0.731358	0.710437	0.764536	-0.774061	-0.78301	-0.831995
	PTPRE	0.915847	0.855578	0.867623	0.915407	0.881003	0.727746	0.904349	-0.800519	-0.847302	-0.855521
	PTPRO	0.847565	0.774025	0.85029	0.8376	0.736926	0.782837	0.823086	-0.859102	-0.918981	-0.936415
	PTTG2	0.794534	0.857715	0.854048	0.77078	0.79734	0.779084	0.747735	-0.799191	-0.853085	-0.883579
	PURG	0.762207	0.844245	0.819955	0.843399	0.735942	0.786914	0.725229	-0.790679	-0.779623	-0.825984
	PYGL	0.848419	0.781903	0.900744	0.845453	0.79962	0.784641	0.832051	-0.865134	-0.893926	-0.906178
	PYGM	0.774795	0.912023	0.866148	0.783289	0.749252	0.749112	0.751974	-0.743074	-0.795214	-0.824213
	PZP	0.869868	0.821712	0.905202	0.856577	0.839195	0.838148	0.82362	-0.852933	-0.899931	-0.901504
	QPCT	0.87704	0.840631	0.931352	0.846218	0.83296	0.802928	0.879059	-0.872994	-0.903982	-0.920277
	QPRT	0.878905	0.789364	0.878982	0.918691	0.874449	0.731119	0.878944	-0.786373	-0.815406	-0.802868
	RAB3IL1	0.862443	0.912607	0.885078	0.850857	0.797079	0.713522	0.855843	-0.742758	-0.789106	-0.816548
	RAB7B	0.76206	0.760746	0.793852	0.8916	0.757446	0.734492	0.750015	-0.774965	-0.755743	-0.78566
	RAB34	0.882612	0.939226	0.909398	0.896672	0.813673	0.713835	0.874761	-0.825932	-0.846033	-0.868985
	RAB37	0.827508	0.756218	0.841481	0.822523	0.821854	0.775513	0.80052	-0.795471	-0.834072	-0.85557
	RAB38	0.836725	0.865641	0.918008	0.874685	0.756432	0.794492	0.841081	-0.873323	-0.894595	-0.931094
	RAB44	0.793082	0.879925	0.893702	0.77393	0.798796	0.789673	0.770499	-0.798941	-0.85116	-0.891018
	RARRES1	0.854544	0.868422	0.871444	0.832493	0.712849	0.719652	0.842934	-0.833553	-0.884195	-0.905919
	RASGRF2	0.837218	0.922358	0.857031	0.86174	0.794902	0.710866	0.812891	-0.772788	-0.815441	-0.837096
	RASGRP4	0.806422	0.89202	0.871218	0.75829	0.75886	0.740897	0.776265	-0.766999	-0.837884	-0.875221
	RASSF4	0.918937	0.875643	0.911601	0.914864	0.857902	0.757201	0.904827	-0.851832	-0.908846	-0.916437
	RBM20	0.714178	0.761613	0.804968	0.803549	0.886288	0.8341	0.707084	-0.681944	-0.748327	-0.761699
	RBMXL3	0.752799	0.880504	0.877812	0.744719	0.747273	0.830326	0.708242	-0.776377	-0.824471	-0.874622
	RBP4	0.732745	0.806658	0.912839	0.772801	0.808498	0.798864	0.718728	-0.821402	-0.837751	-0.840103
	RBPMS2	0.803016	0.73724	0.78315	0.812857	0.826497	0.726903	0.829719	-0.621659	-0.732252	-0.704157
	RCVRN	0.83055	0.852997	0.883228	0.875987	0.906714	0.844194	0.812218	-0.776425	-0.807853	-0.828421
	RDH5	0.817965	0.851374	0.909687	0.81182	0.871003	0.772502	0.762267	-0.793858	-0.83952	-0.832849
	RELT	0.850385	0.856078	0.853865	0.838604	0.885326	0.710005	0.855766	-0.77101	-0.879917	-0.868685
	RETN	0.806822	0.859636	0.910139	0.771493	0.793587	0.805892	0.802101	-0.806255	-0.87007	-0.907449
	RFX8	0.761322	0.920769	0.894146	0.74878	0.753824	0.768885	0.746314	-0.783418	-0.852539	-0.898111
	RGN	0.770757	0.821776	0.915177	0.802637	0.818124	0.825437	0.725657	-0.808117	-0.799956	-0.81296
	RGS9	0.849182	0.828552	0.929165	0.908655	0.885636	0.892802	0.832129	-0.885169	-0.909426	-0.922674
	RHBDF2	0.871239	0.823008	0.846545	0.874809	0.915811	0.75033	0.856017	-0.765784	-0.855251	-0.847177
	RIN1	0.841969	0.91155	0.913057	0.863783	0.896758	0.786031	0.821828	-0.769331	-0.804961	-0.832357
	RINL	0.810807	0.79442	0.852099	0.793348	0.824415	0.751191	0.788216	-0.809563	-0.829168	-0.869211
	RIPK3	0.8953	0.871639	0.896357	0.879901	0.82232	0.773006	0.871253	-0.836833	-0.890845	-0.918058
	RLN3	0.751246	0.77046	0.828258	0.820964	0.816215	0.853607	0.7627	-0.731662	-0.806567	-0.840358
	RNASE2	0.83853	0.817944	0.88824	0.826598	0.782721	0.796594	0.837689	-0.843021	-0.899974	-0.926271
	RNASE3	0.733507	0.827978	0.873275	0.710975	0.713823	0.795984	0.738208	-0.795249	-0.853233	-0.899321
	RNASE8	0.755727	0.898839	0.886389	0.77881	0.846673	0.80565	0.725667	-0.753226	-0.781021	-0.81441
	RNASE13	0.727209	0.834789	0.914211	0.788232	0.835831	0.901746	0.702377	-0.819321	-0.832939	-0.870699
	RNF175	0.839782	0.843341	0.899575	0.831829	0.788829	0.837027	0.804813	-0.860359	-0.898649	-0.935131
	ROBO2	0.789666	0.92092	0.912564	0.797234	0.727623	0.781972	0.779458	-0.817952	-0.852653	-0.882863
	ROBO3	0.825451	0.930573	0.931276	0.821204	0.852582	0.823098	0.792863	-0.83251	-0.869565	-0.904787
	ROR2	0.840856	0.85099	0.887432	0.935491	0.870327	0.777246	0.852977	-0.793138	-0.771115	-0.795182
	RP1L1	0.733605	0.837836	0.86403	0.808659	0.880899	0.851996	0.701626	-0.811461	-0.815689	-0.845852
	RP3.370M22.8	0.837048	0.823537	0.869717	0.809281	0.821902	0.798098	0.802189	-0.823872	-0.881794	-0.901497
	RPS4Y2	0.751621	0.78574	0.858305	0.732403	0.799729	0.832194	0.737713	-0.703278	-0.721698	-0.765499
	RRAD	0.763091	0.73475	0.795538	0.869252	0.847717	0.766232	0.709529	-0.711847	-0.672175	-0.689646
	RSPO1	0.814388	0.911686	0.928977	0.825367	0.793438	0.822205	0.802072	-0.824409	-0.855961	-0.899396
	RTP5	0.76685	0.774939	0.836145	0.825312	0.816409	0.849601	0.742858	-0.811024	-0.836211	-0.868356
	RUBCNL	0.881067	0.82761	0.849389	0.860202	0.781143	0.721418	0.847876	-0.827209	-0.88045	-0.89922
	RUFY4	0.83246	0.912691	0.940787	0.832071	0.828473	0.798993	0.839148	-0.826754	-0.862175	-0.903713
	RUNX3	0.886794	0.816409	0.855109	0.912731	0.867859	0.713159	0.884165	-0.792926	-0.818921	-0.82654
	RXFP4	0.781449	0.860981	0.880017	0.812606	0.904247	0.821781	0.740325	-0.822791	-0.836815	-0.870979
	RYR1	0.768975	0.90381	0.894643	0.799542	0.793647	0.816527	0.7336	-0.771428	-0.807219	-0.849025
	S100A2	0.789199	0.856453	0.932026	0.845039	0.887537	0.852545	0.776935	-0.836768	-0.865113	-0.891508
	S100A3	0.839212	0.867378	0.910051	0.907577	0.851779	0.83761	0.85384	-0.837438	-0.868961	-0.906557
	S100A5	0.816052	0.896309	0.931631	0.858751	0.870506	0.860618	0.797135	-0.881451	-0.919125	-0.944698
	S100A9	0.806661	0.771126	0.844384	0.729409	0.714673	0.706372	0.805282	-0.775484	-0.843712	-0.878698
	S100B	0.826742	0.764554	0.84437	0.873568	0.760925	0.829071	0.787648	-0.848762	-0.86446	-0.893578
	S100Z	0.841569	0.8494	0.887006	0.853638	0.816357	0.813557	0.820255	-0.864072	-0.925141	-0.940668
	SALL1	0.701628	0.796275	0.889145	0.757778	0.860613	0.811944	0.703478	-0.7203	-0.735006	-0.751454
	SAMD11	0.754033	0.914173	0.887719	0.779057	0.740636	0.761813	0.732304	-0.793652	-0.812811	-0.865072
	SAMD14	0.76372	0.797585	0.781596	0.855539	0.908831	0.711013	0.781943	-0.653091	-0.698591	-0.70042
	SARDH	0.81879	0.807854	0.882096	0.87991	0.888834	0.778193	0.80472	-0.767428	-0.78334	-0.771448
	SBK3	0.742497	0.801763	0.85706	0.82827	0.885318	0.872094	0.734933	-0.761313	-0.785545	-0.804937
	SCARA5	0.826684	0.918067	0.877964	0.829294	0.780926	0.717545	0.814809	-0.744275	-0.770159	-0.813591
	SCHIP1	0.756234	0.806286	0.836433	0.874083	0.716488	0.76422	0.772132	-0.846446	-0.86844	-0.894922
	SCML4	0.834736	0.726026	0.816831	0.837272	0.795004	0.789677	0.798977	-0.806487	-0.850713	-0.86287
	SCN2B	0.811368	0.921493	0.90203	0.855711	0.794453	0.805661	0.803309	-0.787142	-0.815082	-0.854944
	SCN4B	0.74949	0.790935	0.770896	0.864762	0.770081	0.706062	0.742519	-0.668086	-0.653148	-0.683354
	SCN9A	0.828722	0.824571	0.917401	0.864972	0.781409	0.847715	0.81455	-0.893484	-0.915447	-0.93652
	SCN11A	0.778857	0.855687	0.913298	0.825224	0.796429	0.871618	0.745224	-0.875896	-0.904951	-0.931601
	SCTR	0.838594	0.899246	0.963977	0.870094	0.894643	0.867497	0.815396	-0.867647	-0.907564	-0.924321
	SCUBE1	0.714501	0.874527	0.881571	0.767329	0.857142	0.774463	0.712559	-0.716662	-0.748764	-0.78246
	SEC14L4	0.77084	0.787547	0.912942	0.767981	0.85167	0.890395	0.750073	-0.847207	-0.90052	-0.915836
	SEC14L6	0.748949	0.826147	0.875563	0.848046	0.852052	0.886885	0.749056	-0.780012	-0.789658	-0.826715
	SEC16B	0.760708	0.855422	0.901525	0.728174	0.72456	0.777351	0.723173	-0.776999	-0.846754	-0.852485
	SELE	0.855236	0.772576	0.814439	0.869602	0.738147	0.741164	0.832394	-0.778238	-0.810666	-0.842877
	SEMA6D	0.789959	0.913972	0.900572	0.856713	0.739423	0.761954	0.776156	-0.83409	-0.854301	-0.87492
	SEMA7A	0.90643	0.905893	0.921167	0.89707	0.849933	0.758278	0.918239	-0.814486	-0.866637	-0.888472
	2021-09-04	0.850459	0.899053	0.864082	0.90436	0.823766	0.716268	0.84248	-0.733558	-0.759133	-0.771619
	SERP2	0.788912	0.864503	0.867331	0.815517	0.754483	0.784079	0.767182	-0.748816	-0.770913	-0.810377
	SERPINA5	0.788769	0.768761	0.876124	0.864861	0.920683	0.836908	0.77418	-0.781154	-0.804922	-0.796288
	SERPINA9	0.752268	0.800349	0.878006	0.811606	0.816323	0.873616	0.746778	-0.802102	-0.800151	-0.849253
	SERPINB1	0.87118	0.792881	0.856512	0.834967	0.730062	0.708946	0.85397	-0.852786	-0.893193	-0.905924
	SERPINB2	0.706335	0.722244	0.81951	0.748007	0.717162	0.841578	0.715315	-0.813507	-0.858439	-0.902207
	SERPINB8	0.881088	0.816103	0.905346	0.88697	0.789939	0.772165	0.853556	-0.891238	-0.891312	-0.919129
	SEZ6L	0.747808	0.788835	0.880739	0.860323	0.910561	0.870129	0.734669	-0.827417	-0.808182	-0.822063
	SFXN3	0.86075	0.908839	0.886598	0.896823	0.875726	0.710671	0.840603	-0.802384	-0.821055	-0.837172
	SGCA	0.811102	0.872939	0.910769	0.880026	0.868832	0.842005	0.782267	-0.790379	-0.799491	-0.820337
	SGIP1	0.816833	0.850398	0.845282	0.891354	0.842109	0.812711	0.766118	-0.808004	-0.816503	-0.839358
	SH2D1B	0.781125	0.757546	0.841241	0.796176	0.768301	0.814959	0.762434	-0.814333	-0.857202	-0.89286
	SH3BP1	0.841083	0.748996	0.815026	0.87126	0.842379	0.711505	0.841233	-0.816715	-0.869079	-0.865108
	SH3TC2	0.829519	0.812995	0.871664	0.797506	0.826813	0.829264	0.782256	-0.753045	-0.808905	-0.842871
	SHANK1	0.764511	0.929187	0.877487	0.776884	0.763201	0.733651	0.765585	-0.716256	-0.7627	-0.813064
	SHC3	0.756258	0.891085	0.902576	0.803005	0.793024	0.831123	0.73379	-0.803237	-0.836656	-0.864841
	SHOX2	0.704055	0.819568	0.823731	0.806825	0.832148	0.796044	0.705767	-0.709099	-0.714903	-0.748031
	SIGLEC5	0.817683	0.798622	0.844833	0.799287	0.74135	0.762861	0.819362	-0.772851	-0.851606	-0.882629
	SIGLEC6	0.797959	0.761802	0.781126	0.832626	0.71928	0.734613	0.781616	-0.741975	-0.757557	-0.79836
	SIGLEC7	0.841786	0.757904	0.836182	0.845052	0.757092	0.751665	0.838732	-0.792888	-0.864374	-0.885831
	SIGLEC9	0.881891	0.826113	0.88092	0.861901	0.817244	0.763994	0.875945	-0.810808	-0.888942	-0.907834
	SIGLEC10	0.825618	0.713617	0.778653	0.88772	0.820907	0.717165	0.833128	-0.74747	-0.801917	-0.80831
	SIGLEC11	0.803338	0.831278	0.919421	0.855492	0.846551	0.873259	0.782371	-0.853131	-0.895895	-0.920392
	SIGLEC12	0.736119	0.730488	0.826846	0.828882	0.801455	0.842928	0.750865	-0.800114	-0.824899	-0.856702
	SIGLEC14	0.824583	0.715424	0.788875	0.84877	0.797095	0.704027	0.838435	-0.749077	-0.812354	-0.820983
	SIGLEC15	0.731307	0.905382	0.85896	0.706464	0.736719	0.711182	0.72463	-0.696576	-0.746848	-0.798283
	SIRPB1	0.811347	0.77111	0.837245	0.784836	0.743401	0.761877	0.799624	-0.814363	-0.893017	-0.92093
	SIRPB2	0.8748	0.873782	0.88437	0.832918	0.784767	0.753593	0.848663	-0.819507	-0.894024	-0.920325
	SIRPD	0.827743	0.817569	0.851851	0.812943	0.779088	0.79448	0.818551	-0.804985	-0.883595	-0.907974
	SLA	0.880947	0.79519	0.8443	0.887886	0.815432	0.743359	0.869232	-0.818982	-0.86971	-0.881356
	SLA2	0.783951	0.777912	0.808571	0.774298	0.792894	0.765848	0.737467	-0.779102	-0.835512	-0.86005
	SLC2A9	0.889613	0.855794	0.932981	0.911282	0.917068	0.843201	0.841667	-0.852127	-0.884337	-0.890082
	SLC5A5	0.776358	0.819196	0.886878	0.830591	0.899653	0.88923	0.749797	-0.816563	-0.856698	-0.889878
	SLC5A10	0.774912	0.84509	0.842703	0.729075	0.863647	0.761114	0.71407	-0.718627	-0.789392	-0.802847
	SLC6A7	0.780855	0.86077	0.878435	0.797155	0.864455	0.853448	0.74808	-0.760821	-0.80674	-0.847297
	SLC6A12	0.794315	0.719345	0.860275	0.846867	0.91489	0.853331	0.788576	-0.775641	-0.839525	-0.835105
	SLC6A16	0.815923	0.854853	0.877504	0.796751	0.868499	0.773954	0.770103	-0.751858	-0.818356	-0.820842
	SLC8A3	0.733626	0.916207	0.896343	0.722431	0.704383	0.7395	0.728407	-0.793171	-0.829118	-0.873989
	SLC11A1	0.830459	0.828905	0.862777	0.756429	0.868749	0.777289	0.793584	-0.754735	-0.860964	-0.879552
	SLC12A1	0.780349	0.837056	0.921552	0.784643	0.800836	0.89232	0.759561	-0.843529	-0.874232	-0.913315
	SLC12A3	0.809233	0.751146	0.834963	0.811578	0.848553	0.874685	0.765593	-0.794002	-0.833349	-0.860375
	SLC13A5	0.783843	0.85739	0.946989	0.770857	0.825491	0.824193	0.769472	-0.816304	-0.844184	-0.867991
	SLC16A5	0.895195	0.89108	0.913477	0.90934	0.918141	0.782167	0.886525	-0.79616	-0.834157	-0.852132
	SLC16A7	0.820109	0.775235	0.861262	0.861791	0.704493	0.749302	0.826623	-0.882341	-0.903476	-0.907914
	SLC17A7	0.74078	0.832513	0.837838	0.87079	0.820117	0.818349	0.727208	-0.78275	-0.776763	-0.806252
	SLC17A9	0.904118	0.923613	0.954382	0.864328	0.860214	0.79931	0.880356	-0.848882	-0.915977	-0.930461
	SLC18A2	0.825996	0.804405	0.841471	0.847216	0.774347	0.799732	0.788181	-0.805974	-0.829458	-0.853588
	SLC22A18AS	0.804815	0.784843	0.888219	0.83786	0.899481	0.80337	0.80677	-0.763823	-0.812362	-0.822876
	SLC24A4	0.834545	0.850651	0.894336	0.861573	0.869173	0.827577	0.829807	-0.82631	-0.872221	-0.897866
	SLC25A53	0.745778	0.785364	0.836565	0.848781	0.801405	0.818264	0.72911	-0.856469	-0.852345	-0.876566
	SLC28A3	0.778883	0.732112	0.873835	0.787367	0.833702	0.883834	0.751481	-0.847404	-0.908752	-0.924132
	SLC34A1	0.739101	0.786901	0.896048	0.74042	0.863001	0.889396	0.715128	-0.784057	-0.834852	-0.857568
	SLC37A2	0.857562	0.854362	0.871414	0.818288	0.718826	0.704005	0.876487	-0.740371	-0.822683	-0.850177
	SLC38A5	0.878965	0.862723	0.864736	0.843212	0.805779	0.733634	0.877764	-0.78915	-0.868115	-0.886871
	SLC39A2	0.7392	0.819607	0.912589	0.800395	0.814015	0.898763	0.71297	-0.816308	-0.834204	-0.878928
	SLC39A12	0.742892	0.809121	0.894794	0.817216	0.78533	0.89606	0.730171	-0.854412	-0.847771	-0.9014
	SLC46A2	0.815959	0.891239	0.900055	0.819042	0.891331	0.835694	0.795098	-0.797685	-0.874691	-0.892939
	SLC52A1	0.773459	0.811639	0.853926	0.815489	0.891238	0.828306	0.738395	-0.751686	-0.762169	-0.795129
	SLCO4C1	0.779119	0.763832	0.888144	0.780661	0.772648	0.832019	0.769554	-0.857431	-0.903904	-0.926783
	SLFN13	0.775195	0.721913	0.822451	0.807118	0.783753	0.782859	0.753573	-0.818199	-0.820799	-0.859309
	SLFN14	0.797309	0.827485	0.86888	0.757528	0.75263	0.801761	0.766444	-0.823138	-0.885738	-0.919463
	SMARCD3	0.740178	0.913959	0.909104	0.789558	0.796155	0.795555	0.733962	-0.806427	-0.8403	-0.879079
	SMCO2	0.808689	0.860697	0.923932	0.841695	0.815829	0.893923	0.776647	-0.903785	-0.941688	-0.972098
	SMIM10	0.857685	0.894781	0.858617	0.867468	0.73775	0.707539	0.851336	-0.7704	-0.791349	-0.825493
	SMLR1	0.822311	0.859751	0.948991	0.857829	0.859849	0.864763	0.78854	-0.846154	-0.876673	-0.885079
	SMTNL1	0.797881	0.797983	0.865894	0.830612	0.892432	0.838922	0.777186	-0.77199	-0.789334	-0.809417
	SNAI1	0.805284	0.811002	0.824036	0.900843	0.886177	0.701011	0.854236	-0.673123	-0.730182	-0.712234
	SNAI2	0.85748	0.86857	0.852838	0.912974	0.766236	0.706613	0.884022	-0.763646	-0.793081	-0.81436
	SNCAIP	0.852835	0.843504	0.917263	0.937931	0.858394	0.848378	0.823525	-0.893082	-0.886443	-0.89126
	SNTB1	0.891881	0.848901	0.885973	0.872392	0.887581	0.736905	0.879078	-0.763595	-0.821304	-0.795948
	SNTG2	0.758866	0.872674	0.888739	0.802246	0.755326	0.835226	0.730187	-0.823969	-0.841287	-0.889682
	SNX20	0.882731	0.774056	0.82987	0.881908	0.826595	0.732886	0.871371	-0.790101	-0.839922	-0.845711
	SOAT2	0.80291	0.836747	0.923883	0.835839	0.87533	0.902479	0.762069	-0.8613	-0.876482	-0.906678
	SOHLH2	0.705541	0.804237	0.869529	0.784252	0.745246	0.884073	0.700946	-0.824159	-0.840613	-0.883171
	SOX5	0.805447	0.796748	0.861692	0.851962	0.860046	0.80026	0.754217	-0.785704	-0.813315	-0.803702
	SOX6	0.760215	0.76397	0.865908	0.762244	0.775046	0.794935	0.751364	-0.786311	-0.890067	-0.882349
	SOX21	0.782772	0.760959	0.86772	0.799155	0.853776	0.881815	0.767721	-0.789824	-0.817857	-0.822918
	SOX30	0.776596	0.833509	0.901503	0.846639	0.837687	0.868925	0.764367	-0.845756	-0.823728	-0.869001
	SP140L	0.903335	0.779802	0.86954	0.902075	0.874565	0.773558	0.867184	-0.856259	-0.893735	-0.882402
	SPAAR	0.75798	0.82864	0.8054	0.79292	0.849208	0.723864	0.729183	-0.644451	-0.676726	-0.698358
	SPATA18	0.829883	0.910186	0.935543	0.832372	0.812857	0.786646	0.800454	-0.798207	-0.813732	-0.846743
	SPDYE4	0.802483	0.890565	0.938635	0.812198	0.850471	0.863464	0.785586	-0.826909	-0.870588	-0.90934
	SPHK1	0.894356	0.897431	0.905293	0.896484	0.832019	0.742245	0.910611	-0.80732	-0.857894	-0.882345
	SPIB	0.823853	0.737444	0.801947	0.861238	0.81759	0.771756	0.815685	-0.792443	-0.83571	-0.847445
	SPNS3	0.884201	0.880539	0.92477	0.869549	0.84875	0.818619	0.853894	-0.851113	-0.890363	-0.916115
	SPOCD1	0.821257	0.895471	0.919146	0.81504	0.816495	0.803995	0.830233	-0.808964	-0.893955	-0.923434
	SPSB4	0.733424	0.802552	0.899264	0.820876	0.858168	0.877917	0.724058	-0.859419	-0.84758	-0.88792
	SPTBN5	0.764955	0.886598	0.873244	0.719826	0.837921	0.758977	0.713182	-0.757205	-0.841943	-0.858801
	SPTLC3	0.80513	0.780722	0.882237	0.842066	0.704969	0.778155	0.779864	-0.845049	-0.853707	-0.857898
	SPX	0.718368	0.775881	0.86479	0.73991	0.720012	0.840097	0.722603	-0.819654	-0.874028	-0.906315
	SRL	0.713737	0.791218	0.815996	0.83747	0.777719	0.777759	0.704299	-0.696108	-0.710341	-0.728955
	SRY	0.751313	0.865489	0.872618	0.753419	0.786106	0.85264	0.728233	-0.770951	-0.815322	-0.86282
	SSTR2	0.800801	0.899874	0.888434	0.889577	0.785156	0.766276	0.829434	-0.808124	-0.822198	-0.865808
	SSTR4	0.714855	0.804619	0.857967	0.799669	0.829493	0.881571	0.707266	-0.801307	-0.801337	-0.848701
	SSUH2	0.7374	0.893921	0.89273	0.785628	0.823701	0.835636	0.734391	-0.777624	-0.826728	-0.856238
	ST6GALNAC2	0.738152	0.765527	0.857138	0.824409	0.906425	0.84991	0.733459	-0.819486	-0.847437	-0.857823
	ST6GALNAC3	0.825338	0.874795	0.864799	0.851561	0.742281	0.759581	0.810048	-0.820191	-0.850048	-0.888714
	STARD9	0.824651	0.907642	0.88748	0.875941	0.871405	0.762435	0.778744	-0.831248	-0.85381	-0.860011
	STAT4	0.837282	0.710559	0.793607	0.829156	0.737398	0.716402	0.795787	-0.830538	-0.854105	-0.864142
	STEAP1B	0.756189	0.805553	0.828637	0.873259	0.792294	0.853044	0.754104	-0.811781	-0.824124	-0.875407
	STEAP3	0.802646	0.855307	0.937457	0.784367	0.834637	0.736815	0.802028	-0.804213	-0.84363	-0.837539
	STK32B	0.851435	0.909207	0.881979	0.903296	0.827757	0.770447	0.846935	-0.80661	-0.851896	-0.880191
	STOX2	0.827309	0.839604	0.903283	0.907645	0.899733	0.829041	0.820799	-0.822611	-0.811892	-0.820594
	STX1B	0.731539	0.823708	0.878758	0.769917	0.8687	0.834397	0.708236	-0.744325	-0.768267	-0.80517
	STX11	0.877436	0.785222	0.837133	0.88935	0.828772	0.719799	0.889211	-0.772481	-0.822128	-0.833861
	SUGCT	0.796607	0.758698	0.843096	0.816623	0.724707	0.786163	0.788564	-0.798431	-0.826587	-0.849162
	SUSD5	0.762315	0.854397	0.870903	0.844859	0.786666	0.760104	0.788414	-0.749011	-0.725292	-0.769582
	SV2A	0.748034	0.814947	0.83395	0.865321	0.903143	0.803698	0.721283	-0.791444	-0.77918	-0.791139
	SYN2	0.739392	0.820342	0.892277	0.83159	0.842262	0.89858	0.731871	-0.820493	-0.815108	-0.850167
	SYNDIG1	0.760501	0.810415	0.767671	0.869438	0.748059	0.740844	0.736604	-0.72	-0.703974	-0.741474
	SYNE3	0.87924	0.89874	0.897885	0.920719	0.879547	0.732132	0.872033	-0.818449	-0.850606	-0.851002
	SYPL2	0.749873	0.718767	0.781073	0.840577	0.876431	0.783271	0.72525	-0.677302	-0.689212	-0.683045
	SYT8	0.781595	0.906767	0.945724	0.793823	0.831119	0.854639	0.764202	-0.831754	-0.878956	-0.917946
	SYT12	0.762142	0.89435	0.920778	0.752833	0.772398	0.772945	0.761956	-0.757947	-0.826615	-0.855235
	SYTL3	0.822793	0.766821	0.865498	0.821944	0.855168	0.765867	0.784401	-0.852804	-0.833723	-0.842901
	TAL1	0.8582	0.888564	0.869846	0.840175	0.800266	0.722518	0.858285	-0.755987	-0.819008	-0.845396
	TAS2R41	0.828451	0.846683	0.884907	0.820297	0.824776	0.835416	0.781992	-0.813817	-0.843234	-0.882398
	TAS2R60	0.815233	0.802114	0.843548	0.843089	0.838756	0.830419	0.762003	-0.788898	-0.819038	-0.840243
	TBX4	0.74489	0.857939	0.896637	0.776001	0.841178	0.84229	0.737107	-0.759331	-0.808641	-0.84269
	TBX15	0.796785	0.883934	0.8887	0.895898	0.843083	0.771643	0.820912	-0.749026	-0.778307	-0.79887
	TCF7	0.839504	0.864147	0.856995	0.820309	0.890355	0.703733	0.807494	-0.756772	-0.799718	-0.786281
	TCHH	0.730008	0.727521	0.779378	0.772431	0.895048	0.755033	0.707848	-0.63924	-0.67271	-0.674236
	TCTEX1D1	0.839273	0.820638	0.898848	0.863329	0.781868	0.834422	0.822015	-0.867699	-0.926942	-0.944242
	TCTEX1D4	0.813551	0.872362	0.895802	0.799476	0.853007	0.792603	0.791777	-0.7949	-0.874051	-0.895798
	TDRD9	0.795271	0.871078	0.901417	0.794837	0.767565	0.820002	0.782957	-0.823137	-0.876235	-0.925303
	TDRD10	0.828699	0.89744	0.916576	0.854118	0.871077	0.852849	0.79002	-0.818746	-0.862065	-0.890852
	TEKT3	0.744165	0.853253	0.860276	0.821772	0.761575	0.851203	0.718486	-0.818469	-0.81549	-0.86261
	TENM4	0.811961	0.884777	0.850248	0.886518	0.87228	0.736258	0.810034	-0.748509	-0.746104	-0.767902
	TEPP	0.738369	0.83553	0.886179	0.739644	0.773709	0.84476	0.702911	-0.806594	-0.83429	-0.890749
	TEX15	0.732944	0.733873	0.87833	0.780084	0.783507	0.8978	0.711582	-0.864076	-0.888187	-0.909083
	TEX35	0.714117	0.793729	0.890954	0.739209	0.813869	0.886453	0.704412	-0.76709	-0.801749	-0.838892
	TF	0.766962	0.834163	0.930378	0.745397	0.846317	0.824242	0.740525	-0.77144	-0.825559	-0.840225
	TGFA	0.817045	0.796173	0.919348	0.860717	0.833803	0.846894	0.807088	-0.865542	-0.85997	-0.886788
	TGM5	0.803388	0.804984	0.896777	0.820955	0.870258	0.88786	0.797316	-0.781473	-0.833657	-0.873203
	THPO	0.752425	0.746599	0.863827	0.8254	0.883239	0.864504	0.73996	-0.782474	-0.798417	-0.803516
	TIAM2	0.722522	0.923383	0.877451	0.70023	0.721696	0.705945	0.706799	-0.750836	-0.77374	-0.818177
	TIMD4	0.793804	0.711158	0.831429	0.845825	0.761636	0.817297	0.774754	-0.81025	-0.836039	-0.84714
	TIMP4	0.835292	0.904157	0.926501	0.844916	0.841464	0.81088	0.83617	-0.822373	-0.831285	-0.876009
	TKTL1	0.724758	0.833873	0.870652	0.768266	0.753733	0.837237	0.722246	-0.806489	-0.846531	-0.901164
	TLCD2	0.865597	0.826378	0.867705	0.870131	0.871781	0.721332	0.859068	-0.712167	-0.724571	-0.745741
	TLDC2	0.830918	0.862906	0.903899	0.836929	0.826812	0.847347	0.784959	-0.878572	-0.938419	-0.964227
	TLE4	0.84343	0.780859	0.803475	0.852502	0.764512	0.705822	0.781626	-0.806626	-0.833565	-0.809535
	TLR2	0.854073	0.78096	0.836767	0.816018	0.710297	0.71079	0.832039	-0.821482	-0.882681	-0.904621
	TLR9	0.774082	0.739802	0.765177	0.791793	0.908055	0.700946	0.749094	-0.666299	-0.708358	-0.700694
	TM6SF1	0.840645	0.793083	0.818245	0.881964	0.734422	0.717868	0.830333	-0.839405	-0.875354	-0.888997
	TM6SF2	0.743016	0.856873	0.924731	0.788804	0.876143	0.837009	0.726215	-0.792223	-0.815841	-0.833819
	TMC8	0.899773	0.808518	0.840148	0.864425	0.848208	0.723636	0.864154	-0.780636	-0.844161	-0.845356
	TMCC2	0.814195	0.908905	0.934243	0.8485	0.873417	0.815205	0.826214	-0.844381	-0.881517	-0.90162
	TMEM35A	0.783955	0.876788	0.889388	0.917081	0.846848	0.82366	0.787907	-0.823189	-0.825259	-0.844454
	TMEM37	0.893029	0.806651	0.903731	0.920609	0.851491	0.738712	0.897038	-0.828668	-0.868621	-0.858239
	TMEM40	0.765523	0.805286	0.904843	0.775429	0.825707	0.865291	0.747403	-0.845872	-0.885643	-0.925757
	TMEM52B	0.752219	0.750174	0.827536	0.757778	0.717424	0.840305	0.734686	-0.782495	-0.872144	-0.914941
	TMEM72	0.761223	0.89744	0.915248	0.78673	0.835322	0.838437	0.721798	-0.805751	-0.845484	-0.877476
	TMEM92	0.819724	0.815906	0.904523	0.835836	0.936129	0.839952	0.812609	-0.771703	-0.811741	-0.827419
	TMEM100	0.713671	0.756287	0.827541	0.852915	0.750543	0.833754	0.709794	-0.807908	-0.763828	-0.791739
	TMEM108	0.800852	0.85953	0.92707	0.88186	0.895234	0.84159	0.842045	-0.799827	-0.834459	-0.846829
	TMEM132C	0.7457	0.887643	0.845285	0.75639	0.720558	0.740536	0.732801	-0.742856	-0.765421	-0.813315
	TMEM132E	0.71786	0.715625	0.774065	0.844951	0.839188	0.739021	0.708503	-0.680992	-0.619137	-0.635734
	TMEM150B	0.89061	0.807277	0.872122	0.912418	0.830661	0.764502	0.889133	-0.817017	-0.878703	-0.890203
	TMEM154	0.829722	0.730617	0.844453	0.806239	0.81594	0.777509	0.803782	-0.839588	-0.882426	-0.895483
	TMEM200B	0.881848	0.872308	0.888208	0.932965	0.857384	0.77404	0.862335	-0.781673	-0.8069	-0.814496
	TMEM221	0.710982	0.859276	0.894522	0.759869	0.767361	0.843961	0.707568	-0.791681	-0.796856	-0.848494
	TMEM252	0.77525	0.762985	0.8482	0.823523	0.817192	0.855391	0.74632	-0.777113	-0.798518	-0.828516
	TMEM255B	0.845617	0.867365	0.858113	0.945436	0.872891	0.741695	0.857282	-0.760862	-0.787859	-0.799069
	TMIE	0.782225	0.890818	0.943827	0.847092	0.843817	0.879661	0.773351	-0.851115	-0.875635	-0.912248
	TMIGD2	0.799597	0.735252	0.834873	0.837233	0.795076	0.828293	0.793155	-0.822485	-0.851726	-0.885787
	TMIGD3	0.819534	0.767431	0.849539	0.85427	0.798708	0.834159	0.816461	-0.773603	-0.879487	-0.894376
	TNFAIP8L2	0.830712	0.851326	0.845304	0.781099	0.723649	0.707578	0.795554	-0.786763	-0.869461	-0.893391
	TNFRSF8	0.837914	0.794041	0.850848	0.887523	0.836641	0.800952	0.832926	-0.797241	-0.826764	-0.861133
	TNFRSF9	0.861483	0.744376	0.81466	0.883618	0.78466	0.712486	0.867139	-0.794035	-0.830392	-0.84022
	TNFRSF10C	0.823516	0.855871	0.856956	0.756972	0.763927	0.713085	0.807144	-0.763772	-0.842733	-0.875497
	TNFRSF10D	0.896359	0.864656	0.902993	0.877483	0.901164	0.772573	0.847331	-0.819995	-0.840469	-0.85122
	TNFRSF25	0.830339	0.898094	0.902999	0.833694	0.857368	0.764025	0.783305	-0.867313	-0.909507	-0.920054
	TNFSF9	0.809165	0.759794	0.853787	0.856902	0.815327	0.845249	0.809091	-0.796148	-0.859115	-0.875401
	TNFSF11	0.842749	0.906529	0.913943	0.828431	0.755318	0.734907	0.863617	-0.811161	-0.860727	-0.892682
	TNFSF14	0.880687	0.777699	0.882455	0.854526	0.875125	0.815311	0.841518	-0.828388	-0.884412	-0.892281
	TNIK	0.803575	0.811962	0.856075	0.842898	0.883486	0.700092	0.766532	-0.798331	-0.775522	-0.770007
	TNN	0.775956	0.910002	0.928323	0.796362	0.81794	0.822469	0.779993	-0.771629	-0.819639	-0.860545
	TNNI2	0.821372	0.841446	0.885492	0.805145	0.754221	0.789607	0.817556	-0.808986	-0.878807	-0.909689
	TNR	0.76576	0.813437	0.869282	0.874585	0.875809	0.861346	0.745638	-0.795972	-0.781482	-0.813145
	TNS4	0.790568	0.781216	0.863257	0.85579	0.904653	0.877909	0.780579	-0.806523	-0.860939	-0.863088
	TOGARAM2	0.771301	0.836434	0.878478	0.806146	0.889604	0.847907	0.744297	-0.80773	-0.847962	-0.868422
	TP63	0.849599	0.920207	0.934874	0.903297	0.849953	0.822381	0.853638	-0.828651	-0.856644	-0.887617
	TPBG	0.888284	0.85702	0.898217	0.923649	0.793091	0.70672	0.909883	-0.837796	-0.840894	-0.839347
	TPRG1	0.864014	0.880181	0.954267	0.838074	0.834907	0.839186	0.829892	-0.860437	-0.922431	-0.944446
	TPSG1	0.756228	0.889827	0.869424	0.761387	0.806617	0.766255	0.723036	-0.712341	-0.751893	-0.778984
	TRABD2A	0.874786	0.810681	0.897533	0.890123	0.88412	0.847367	0.849793	-0.87382	-0.908038	-0.918555
	TRAF3IP3	0.865756	0.735292	0.784704	0.829275	0.796385	0.70241	0.833144	-0.767272	-0.822964	-0.832906
	TRAPPC3L	0.721739	0.77291	0.845578	0.800307	0.745296	0.836702	0.726879	-0.825933	-0.834983	-0.878811
	TREH	0.764428	0.887081	0.885626	0.80846	0.876701	0.800932	0.730662	-0.759615	-0.795051	-0.814673
	TREM1	0.795893	0.756464	0.848693	0.789444	0.821492	0.82776	0.7771	-0.832235	-0.914517	-0.933399
	TREML1	0.798076	0.854082	0.849473	0.733887	0.755327	0.769177	0.746712	-0.776501	-0.858241	-0.89073
	TREML2	0.802009	0.790635	0.836201	0.796875	0.799929	0.795811	0.783403	-0.804882	-0.845946	-0.878835
	TRH	0.751114	0.881581	0.921639	0.793919	0.854852	0.864775	0.745378	-0.821017	-0.872438	-0.893272
	TRIM6	0.879154	0.803163	0.894505	0.884298	0.851521	0.813762	0.850564	-0.787576	-0.799406	-0.817929
	TRIM9	0.740033	0.7988	0.870707	0.853847	0.912214	0.867861	0.730716	-0.837833	-0.855151	-0.861243
	TRIM10	0.764454	0.820174	0.90926	0.715333	0.811686	0.842265	0.750691	-0.784695	-0.847646	-0.884962
	TRIM17	0.752135	0.913781	0.875927	0.718003	0.801253	0.709599	0.709107	-0.735883	-0.800048	-0.820287
	TRIM31	0.742737	0.760743	0.87777	0.781943	0.845923	0.884034	0.718495	-0.772088	-0.751786	-0.805743
	TRIM34	0.903269	0.803346	0.866763	0.867698	0.77239	0.706444	0.866832	-0.820585	-0.822931	-0.847995
	TRIM50	0.764313	0.857358	0.905924	0.763043	0.749506	0.840273	0.740865	-0.804237	-0.874801	-0.914763
	TRIM69	0.776081	0.753117	0.828923	0.832819	0.808737	0.838128	0.749185	-0.823594	-0.861135	-0.887541
	TRIM71	0.752493	0.866056	0.906723	0.802613	0.834515	0.873481	0.74835	-0.799878	-0.843087	-0.879745
	TRO	0.877356	0.949554	0.931791	0.874906	0.846762	0.772247	0.847421	-0.797671	-0.847097	-0.862857
	TRPC3	0.837939	0.91147	0.94225	0.872085	0.849053	0.84397	0.840993	-0.839146	-0.891256	-0.923768
	TRPC4	0.791202	0.89937	0.896546	0.855398	0.820476	0.824573	0.765444	-0.814599	-0.846788	-0.884609
	TRPC6	0.792046	0.889593	0.826265	0.80379	0.70058	0.705386	0.775093	-0.772634	-0.825727	-0.872122
	TRPM6	0.785168	0.790253	0.862026	0.76936	0.78433	0.85895	0.758692	-0.829234	-0.872092	-0.912707
	TRPV2	0.913893	0.892308	0.890695	0.912668	0.822362	0.704942	0.912872	-0.817852	-0.865822	-0.880808
	TRPV3	0.859866	0.836008	0.915543	0.882149	0.933913	0.869341	0.828243	-0.832492	-0.872865	-0.876499
	TRPV4	0.855286	0.880588	0.93022	0.876753	0.910061	0.78625	0.854276	-0.776296	-0.808731	-0.821706
	TSKS	0.815661	0.890295	0.900012	0.824202	0.865016	0.84895	0.763995	-0.82111	-0.865762	-0.893334
	TSPAN2	0.764927	0.706773	0.792641	0.860245	0.82159	0.799686	0.751465	-0.829294	-0.807673	-0.831831
	TSPAN11	0.833079	0.964359	0.948133	0.827317	0.820471	0.774924	0.830763	-0.822639	-0.868186	-0.898232
	TSPAN32	0.837523	0.887831	0.879148	0.803931	0.801674	0.761008	0.811	-0.803282	-0.861527	-0.888214
	TTC24	0.766245	0.762242	0.833705	0.806206	0.824433	0.857414	0.743179	-0.80726	-0.869501	-0.893993
	TULP2	0.774727	0.842402	0.903043	0.785334	0.838737	0.900353	0.727146	-0.823945	-0.882361	-0.912
	TWIST2	0.837936	0.867766	0.856764	0.892196	0.860811	0.767602	0.818825	-0.747817	-0.753758	-0.775423
	TXLNB	0.743698	0.780615	0.812014	0.787025	0.726309	0.799922	0.732669	-0.780002	-0.824417	-0.83762
	TXNDC2	0.805937	0.884001	0.881406	0.887327	0.882554	0.821829	0.820171	-0.769151	-0.815355	-0.838937
	UBASH3A	0.838938	0.717112	0.79709	0.848985	0.795132	0.758606	0.801444	-0.790731	-0.823244	-0.840028
	UBASH3B	0.821808	0.755413	0.856407	0.899677	0.819674	0.810996	0.813186	-0.859331	-0.866124	-0.891806
	UBL4B	0.71433	0.87078	0.871288	0.807448	0.798871	0.834048	0.705321	-0.778197	-0.805689	-0.847139
	UNC5D	0.724293	0.868862	0.855931	0.746255	0.730804	0.747465	0.706269	-0.751607	-0.748066	-0.784119
	UNC13D	0.882935	0.851739	0.882028	0.829121	0.868217	0.756	0.846559	-0.803375	-0.867826	-0.887573
	UNC45B	0.746241	0.800442	0.864484	0.796979	0.807764	0.86413	0.750268	-0.749361	-0.798959	-0.839499
	UPP1	0.871696	0.83315	0.901863	0.887381	0.865955	0.808068	0.858238	-0.834644	-0.895752	-0.922129
	UST	0.812596	0.896043	0.928559	0.825125	0.727357	0.754105	0.828333	-0.872564	-0.876219	-0.900599
	UTF1	0.740255	0.783654	0.863268	0.841892	0.844005	0.880191	0.727495	-0.792347	-0.797716	-0.833135
	VAMP1	0.834132	0.900414	0.882859	0.78063	0.826171	0.721003	0.783827	-0.808724	-0.851932	-0.876502
	VAV1	0.876503	0.802547	0.835312	0.85375	0.787847	0.727034	0.852799	-0.80323	-0.872637	-0.885756
	VENTX	0.868599	0.914642	0.918043	0.848925	0.852281	0.812867	0.824344	-0.824519	-0.877931	-0.910271
	VEPH1	0.779495	0.757139	0.86852	0.7596	0.751285	0.85154	0.743008	-0.796578	-0.889061	-0.910338
	VILL	0.841967	0.882837	0.863474	0.806954	0.792276	0.704463	0.785389	-0.777791	-0.82477	-0.843302
	VIP	0.778408	0.893266	0.873642	0.739565	0.746762	0.771397	0.728473	-0.774229	-0.834995	-0.879384
	VIT	0.770353	0.919612	0.884714	0.75615	0.710548	0.733222	0.767532	-0.782569	-0.83106	-0.874802
	VMO1	0.812697	0.822166	0.903735	0.85251	0.849711	0.843119	0.794564	-0.793814	-0.832999	-0.873609
	VNN1	0.824201	0.750489	0.887713	0.781058	0.771183	0.803646	0.796783	-0.842113	-0.910702	-0.921977
	VNN3	0.802227	0.785995	0.898277	0.740405	0.809281	0.833888	0.762699	-0.830942	-0.896926	-0.923294
	VSIG1	0.786579	0.725453	0.807597	0.848995	0.809008	0.847713	0.780449	-0.823235	-0.860607	-0.876697
	VSIG2	0.840659	0.85646	0.894582	0.812002	0.844843	0.748722	0.813937	-0.760979	-0.776846	-0.798095
	VSIG4	0.858283	0.762255	0.831729	0.90793	0.748573	0.740046	0.848949	-0.8082	-0.854542	-0.866915
	VWA5A	0.872496	0.861935	0.902985	0.894369	0.751623	0.760658	0.864961	-0.86122	-0.89309	-0.916494
	VWCE	0.776587	0.874512	0.921476	0.752456	0.867962	0.815779	0.735629	-0.792681	-0.843286	-0.864144
	WDFY4	0.904921	0.825024	0.858807	0.889314	0.833353	0.736192	0.87898	-0.808138	-0.861618	-0.871044
	WDR49	0.746932	0.749033	0.848795	0.826985	0.7773	0.877289	0.72227	-0.878678	-0.914098	-0.937006
	WDR72	0.711423	0.842188	0.915016	0.719628	0.724451	0.79795	0.716154	-0.804431	-0.863489	-0.888295
	WDR86	0.863446	0.949164	0.930344	0.83009	0.811941	0.753493	0.846585	-0.809542	-0.861336	-0.892137
	WFDC1	0.843629	0.928523	0.903681	0.833692	0.765935	0.709928	0.821184	-0.769525	-0.766234	-0.807667
	WISP1	0.89339	0.941103	0.903774	0.892314	0.789789	0.713976	0.883094	-0.796161	-0.839031	-0.848742
	WISP2	0.829855	0.88294	0.873299	0.874262	0.791379	0.755033	0.82688	-0.754693	-0.779645	-0.816067
	WNT1	0.802228	0.813839	0.863179	0.804678	0.867553	0.82054	0.768641	-0.780932	-0.807888	-0.84255
	WNT7A	0.755422	0.710895	0.852718	0.833204	0.865367	0.895691	0.748658	-0.815914	-0.796088	-0.830799
	WNT9B	0.822085	0.857779	0.873977	0.875812	0.844333	0.80273	0.82162	-0.7526	-0.789885	-0.823548
	WNT16	0.797418	0.814778	0.869508	0.842909	0.817626	0.882331	0.766053	-0.83381	-0.880546	-0.911997
	WSCD2	0.823739	0.907957	0.92789	0.866717	0.819224	0.83885	0.806953	-0.839861	-0.860403	-0.903568
	XG	0.844436	0.838471	0.88865	0.851248	0.827982	0.837937	0.849531	-0.788067	-0.823553	-0.862141
	XKR5	0.734243	0.838602	0.896287	0.821293	0.895277	0.844469	0.743963	-0.793214	-0.797269	-0.826078
	XPNPEP2	0.829713	0.816284	0.891419	0.920064	0.872135	0.846067	0.823996	-0.807239	-0.809856	-0.820886
	YPEL4	0.838051	0.900044	0.916431	0.871292	0.889472	0.856397	0.810035	-0.835675	-0.875051	-0.898244
	ZAP70	0.87572	0.779503	0.819117	0.853679	0.849055	0.728631	0.843937	-0.79017	-0.834031	-0.843187
	ZBP1	0.843722	0.723663	0.810213	0.846334	0.829889	0.779228	0.818999	-0.80258	-0.84685	-0.859577
	ZC3H12D	0.868429	0.793974	0.840423	0.871022	0.820112	0.754678	0.835432	-0.811241	-0.861589	-0.879733
	ZCCHC5	0.727891	0.86787	0.879248	0.786156	0.741131	0.848089	0.718227	-0.814755	-0.851543	-0.897095
	ZDHHC19	0.746363	0.802662	0.882957	0.761584	0.883619	0.850422	0.713678	-0.745215	-0.808847	-0.824102
	ZFP92	0.810977	0.922196	0.910524	0.871661	0.885163	0.772497	0.829531	-0.760413	-0.798896	-0.820286
	ZIC1	0.769615	0.878967	0.940332	0.796974	0.810748	0.875594	0.762858	-0.823591	-0.856424	-0.894552
	ZIC4	0.73116	0.871559	0.919867	0.737589	0.786703	0.858402	0.715124	-0.798042	-0.84761	-0.888059
	ZMYND15	0.856311	0.830312	0.878281	0.866162	0.893272	0.786855	0.842446	-0.740188	-0.773815	-0.808559
	ZNF80	0.771159	0.729874	0.79913	0.81048	0.801378	0.808405	0.742115	-0.801319	-0.846692	-0.861874
	ZNF90	0.797781	0.877928	0.873091	0.787116	0.747535	0.804657	0.743246	-0.838279	-0.871788	-0.921522
	ZNF157	0.794403	0.875745	0.91002	0.836971	0.782574	0.85767	0.756713	-0.885911	-0.903977	-0.945296
	ZNF385D	0.822808	0.745135	0.772697	0.866891	0.773477	0.767598	0.78004	-0.759951	-0.779404	-0.804504
	ZNF488	0.733257	0.828297	0.90186	0.848227	0.89268	0.861315	0.733188	-0.821375	-0.819736	-0.84173
	ZNF516	0.867352	0.886961	0.884871	0.870582	0.840119	0.716668	0.861639	-0.774221	-0.798487	-0.806917
	ZNF655	0.883035	0.854378	0.868251	0.850049	0.754085	0.701859	0.839621	-0.854859	-0.892082	-0.901208
	ZNF711	0.832743	0.859938	0.913446	0.870703	0.78717	0.772051	0.826663	-0.922234	-0.923862	-0.930643
	ZNF804A	0.79605	0.754918	0.840578	0.851061	0.759819	0.838798	0.783391	-0.858087	-0.907566	-0.928748

## Sheet: Figure 4b
ACAE		CDK6	FGFR1	FGFR2	ETV5	CREB5	RSPO2	LEF1	AR	HOXB13	FOXA1
	AAAS	-0.72402	-0.67963	-0.73772	-0.76951	-0.62713	-0.69488	-0.67058	0.752743	0.743771	0.777417
	AACS	-0.70821	-0.71279	-0.79406	-0.77559	-0.62748	-0.79148	-0.69667	0.822396	0.83088	0.867369
	AAGAB	-0.76699	-0.88045	-0.8712	-0.80079	-0.84937	-0.75575	-0.7369	0.764131	0.826141	0.8275
	AAMP	-0.70612	-0.76515	-0.84345	-0.80415	-0.72898	-0.84765	-0.70875	0.868947	0.898429	0.923683
	AAR2	-0.76624	-0.86677	-0.88125	-0.73749	-0.77024	-0.79595	-0.69893	0.829786	0.876855	0.898335
	AARS	-0.56497	-0.69911	-0.72602	-0.59862	-0.50269	-0.7319	-0.56308	0.725652	0.803948	0.835694
	ABCA3	-0.66357	-0.67731	-0.72893	-0.62712	-0.50443	-0.65561	-0.63762	0.763078	0.835931	0.85059
	ABCF3	-0.41601	-0.56548	-0.6328	-0.56974	-0.43077	-0.71613	-0.4265	0.742529	0.740522	0.77635
	ABHD2	-0.57677	-0.72644	-0.76801	-0.66838	-0.58938	-0.78245	-0.55273	0.801065	0.804259	0.867636
	ABHD11	-0.57207	-0.68725	-0.73108	-0.66439	-0.60273	-0.70291	-0.49465	0.824428	0.760683	0.793314
	ABHD12	-0.68755	-0.8189	-0.80352	-0.69228	-0.69786	-0.74009	-0.64488	0.805719	0.85834	0.864088
	ABHD14B	-0.56155	-0.65267	-0.72926	-0.58107	-0.55724	-0.73967	-0.51715	0.784101	0.834835	0.871733
	ABHD17A	-0.56349	-0.65194	-0.71491	-0.53259	-0.46893	-0.70456	-0.50721	0.758989	0.803263	0.847371
	ABHD17B	-0.76785	-0.89249	-0.8746	-0.7444	-0.83075	-0.73195	-0.73224	0.773955	0.856948	0.856222
	ABL1	-0.69875	-0.66839	-0.78429	-0.67622	-0.62298	-0.80244	-0.6707	0.806732	0.845759	0.895423
	ACACA	-0.81749	-0.77774	-0.9001	-0.9027	-0.86858	-0.829	-0.83429	0.872357	0.859215	0.87058
	ACAD8	-0.46331	-0.54471	-0.61425	-0.6951	-0.58009	-0.62956	-0.51497	0.72455	0.724292	0.730136
	ACADL	-0.60066	-0.69117	-0.71892	-0.62921	-0.69356	-0.64429	-0.56567	0.769387	0.725285	0.741982
	ACBD3	-0.45873	-0.65616	-0.71887	-0.51681	-0.54293	-0.72043	-0.47293	0.715483	0.753528	0.793528
	ACLY	-0.7154	-0.81504	-0.88401	-0.76428	-0.70458	-0.84576	-0.69583	0.885013	0.922086	0.95145
	ACO2	-0.63743	-0.74677	-0.81036	-0.67017	-0.63548	-0.78995	-0.5879	0.836087	0.868999	0.895597
	ACOT8	-0.71742	-0.75304	-0.78853	-0.75266	-0.68638	-0.7415	-0.66316	0.814129	0.865727	0.861762
	ACOX1	-0.65666	-0.82947	-0.77592	-0.69499	-0.7587	-0.71124	-0.61383	0.749192	0.809862	0.820631
	ACPP	-0.71346	-0.74774	-0.76463	-0.74186	-0.78408	-0.66982	-0.68439	0.767945	0.860084	0.819381
	ACSL3	-0.78588	-0.83561	-0.90291	-0.82807	-0.88574	-0.79493	-0.76415	0.843602	0.837948	0.854606
	ACSM3	-0.71386	-0.67253	-0.69061	-0.79757	-0.72912	-0.60216	-0.73479	0.712836	0.731734	0.700943
	ACTG1	-0.58992	-0.69549	-0.74505	-0.57501	-0.5287	-0.72266	-0.53923	0.726292	0.769486	0.810814
	ACTR1B	-0.63482	-0.62884	-0.68826	-0.80934	-0.61717	-0.73947	-0.65003	0.744102	0.765471	0.757207
	ACTR8	-0.60688	-0.71764	-0.78938	-0.61838	-0.62403	-0.73047	-0.59107	0.746218	0.805417	0.845858
	ACVR1B	-0.7752	-0.81059	-0.84767	-0.755	-0.68366	-0.78223	-0.7498	0.815354	0.885362	0.924834
	ACY1	-0.56252	-0.61693	-0.6355	-0.6981	-0.59124	-0.62085	-0.54899	0.750738	0.720261	0.740344
	ADCK2	-0.68417	-0.74586	-0.79529	-0.75373	-0.7002	-0.78502	-0.62427	0.86696	0.827582	0.865
	ADD1	-0.50634	-0.6266	-0.69697	-0.48775	-0.53826	-0.76852	-0.45332	0.705174	0.792027	0.840529
	ADI1	-0.72332	-0.85374	-0.86579	-0.77095	-0.80285	-0.81366	-0.69982	0.864661	0.908802	0.928587
	ADIPOR1	-0.58284	-0.76966	-0.7893	-0.61754	-0.66641	-0.78536	-0.52412	0.797794	0.83904	0.874718
	ADIPOR2	-0.69567	-0.88201	-0.84263	-0.7004	-0.79936	-0.73837	-0.66102	0.768621	0.828349	0.852269
	ADNP	-0.81894	-0.87229	-0.91626	-0.79753	-0.78267	-0.81914	-0.80445	0.819879	0.867761	0.918115
	ADNP2	-0.74287	-0.7472	-0.8219	-0.76579	-0.69011	-0.80073	-0.72579	0.794085	0.82995	0.884829
	ADO	-0.73302	-0.794	-0.84396	-0.71716	-0.69869	-0.76342	-0.69587	0.827831	0.873466	0.896743
	ADPRHL2	-0.71943	-0.82479	-0.80441	-0.74032	-0.68042	-0.77735	-0.68527	0.747154	0.799184	0.830425
	ADRB2	-0.7844	-0.71828	-0.8165	-0.79617	-0.76387	-0.74395	-0.73615	0.855688	0.869365	0.856859
	ADRM1	-0.4736	-0.64982	-0.66709	-0.48853	-0.40918	-0.65914	-0.42821	0.712678	0.727191	0.783571
	AES	-0.66437	-0.69191	-0.75815	-0.62457	-0.57069	-0.76259	-0.62571	0.769771	0.856589	0.891319
	AFF4	-0.7283	-0.78398	-0.85035	-0.7387	-0.69348	-0.7944	-0.71111	0.82288	0.886864	0.934735
	AFMID	-0.84507	-0.73543	-0.77591	-0.89204	-0.7231	-0.65065	-0.85601	0.737819	0.770586	0.757341
	AGBL5	-0.74804	-0.83128	-0.83881	-0.71274	-0.65602	-0.73698	-0.70749	0.810999	0.857257	0.90328
	AGPAT3	-0.61576	-0.71504	-0.75944	-0.65819	-0.57006	-0.78209	-0.60549	0.807237	0.853402	0.906016
	AGTRAP	-0.54121	-0.68069	-0.71284	-0.59722	-0.48895	-0.69603	-0.52034	0.77995	0.837433	0.848782
	AHCY	-0.7175	-0.76076	-0.77653	-0.77437	-0.71495	-0.70234	-0.67257	0.770903	0.762851	0.777211
	AHCYL1	-0.66499	-0.76578	-0.80023	-0.67687	-0.63943	-0.79738	-0.68161	0.765811	0.840662	0.896285
	AHSA1	-0.75632	-0.88482	-0.87611	-0.73794	-0.7559	-0.75785	-0.69284	0.773544	0.818878	0.853837
	AIFM1	-0.63819	-0.80678	-0.82377	-0.69645	-0.73413	-0.78	-0.59409	0.793731	0.765113	0.816468
	AIM1	-0.62714	-0.68454	-0.73872	-0.74464	-0.75959	-0.74049	-0.63574	0.753762	0.740861	0.757962
	AIMP2	-0.62078	-0.79576	-0.74479	-0.59292	-0.61575	-0.62715	-0.52911	0.717319	0.717596	0.753225
	AK2	-0.79644	-0.90684	-0.88648	-0.81611	-0.75544	-0.76394	-0.77043	0.800805	0.852019	0.879754
	AK4	-0.75084	-0.86741	-0.82943	-0.73074	-0.63836	-0.67376	-0.73948	0.778667	0.853081	0.866443
	AKAP1	-0.69248	-0.72326	-0.78845	-0.68916	-0.59005	-0.74336	-0.64725	0.823798	0.789015	0.858615
	AKR7A2	-0.69324	-0.83186	-0.79361	-0.68269	-0.68169	-0.75472	-0.64907	0.743102	0.815939	0.857037
	AKT1	-0.46055	-0.53613	-0.62736	-0.54426	-0.37565	-0.69714	-0.43014	0.734935	0.736216	0.791934
	AKT1S1	-0.59178	-0.66826	-0.73814	-0.62147	-0.51645	-0.74649	-0.56731	0.789018	0.809679	0.867321
	ALCAM	-0.73575	-0.87882	-0.89203	-0.76818	-0.82825	-0.79647	-0.68558	0.846367	0.834782	0.885755
	ALDH1B1	-0.62332	-0.74537	-0.73574	-0.64145	-0.62955	-0.67217	-0.56982	0.743562	0.728999	0.777492
	ALDH4A1	-0.61616	-0.73417	-0.72738	-0.68832	-0.62501	-0.71848	-0.61493	0.796891	0.801107	0.853351
	ALDH6A1	-0.75643	-0.83585	-0.84573	-0.78789	-0.80225	-0.79996	-0.72737	0.863557	0.923579	0.943316
	ALDH7A1	-0.60396	-0.74385	-0.74464	-0.73597	-0.70501	-0.74726	-0.59151	0.743956	0.76375	0.80121
	ALDH9A1	-0.6888	-0.84588	-0.81297	-0.6917	-0.82508	-0.72912	-0.64631	0.718598	0.800903	0.799935
	ALDH18A1	-0.68567	-0.78211	-0.86592	-0.75911	-0.75901	-0.83793	-0.6595	0.863074	0.865929	0.914227
	ALDOA	-0.59788	-0.75093	-0.7385	-0.59352	-0.50995	-0.67129	-0.54577	0.736297	0.773766	0.816191
	ALG1	-0.63183	-0.72373	-0.75355	-0.69839	-0.68361	-0.67782	-0.59986	0.789347	0.807164	0.782582
	ALG2	-0.73819	-0.83688	-0.87273	-0.757	-0.82691	-0.80231	-0.69764	0.866427	0.917839	0.916513
	ALG3	-0.5753	-0.77703	-0.75453	-0.60151	-0.59059	-0.67853	-0.53586	0.779766	0.811951	0.849383
	ALG8	-0.74807	-0.8637	-0.85996	-0.74616	-0.86868	-0.70282	-0.70657	0.753198	0.76987	0.797301
	ALG12	-0.52962	-0.62385	-0.70725	-0.59665	-0.53831	-0.74198	-0.5011	0.778308	0.829872	0.85538
	ALKBH4	-0.58336	-0.6088	-0.68356	-0.63191	-0.47204	-0.66944	-0.53797	0.750229	0.735448	0.778679
	ALKBH5	-0.65226	-0.7611	-0.78638	-0.63011	-0.56402	-0.75651	-0.61414	0.782355	0.835621	0.887238
	AMD1	-0.78542	-0.75284	-0.81503	-0.81405	-0.88157	-0.7217	-0.74541	0.729503	0.730549	0.704078
	AMMECR1L	-0.68421	-0.7594	-0.81874	-0.69468	-0.67129	-0.78706	-0.68047	0.773806	0.833932	0.887
	AMZ2	-0.76679	-0.87433	-0.83461	-0.68552	-0.80532	-0.67137	-0.68923	0.71413	0.761681	0.774261
	ANAPC1	-0.78247	-0.85343	-0.86815	-0.75648	-0.82135	-0.7301	-0.76505	0.703339	0.731834	0.77475
	ANAPC13	-0.70179	-0.87295	-0.83977	-0.68327	-0.80875	-0.72974	-0.65483	0.721753	0.794501	0.807683
	ANAPC15	-0.717	-0.75128	-0.76222	-0.73949	-0.68084	-0.59826	-0.68048	0.762674	0.752593	0.743022
	ANK3	-0.68801	-0.62922	-0.75705	-0.75181	-0.69314	-0.72433	-0.71892	0.749432	0.778613	0.787422
	ANKEF1	-0.75458	-0.8602	-0.8053	-0.66982	-0.65387	-0.63033	-0.70106	0.707386	0.767074	0.798935
	ANKH	-0.53741	-0.4655	-0.64298	-0.52536	-0.57105	-0.69948	-0.45166	0.730232	0.767997	0.769779
	ANKRD17	-0.62414	-0.68035	-0.78653	-0.6585	-0.64826	-0.80336	-0.6306	0.759504	0.79032	0.858544
	ANKRD28	-0.60729	-0.71835	-0.78493	-0.71107	-0.77019	-0.76003	-0.64525	0.713104	0.700663	0.741002
	ANKRD40	-0.7018	-0.79591	-0.85637	-0.65899	-0.66601	-0.77214	-0.68599	0.778152	0.832426	0.88298
	ANXA7	-0.7235	-0.87044	-0.8669	-0.72379	-0.80659	-0.74291	-0.70322	0.763643	0.834068	0.834471
	AP1B1	-0.46129	-0.60669	-0.66527	-0.49832	-0.44608	-0.69394	-0.43397	0.730424	0.789121	0.814887
	AP1M2	-0.7947	-0.86324	-0.88925	-0.81472	-0.77423	-0.81173	-0.74656	0.868701	0.914741	0.928743
	AP1S1	-0.70008	-0.74428	-0.74279	-0.77464	-0.75836	-0.71459	-0.65934	0.765355	0.773006	0.767818
	AP3M1	-0.74793	-0.86104	-0.87756	-0.71667	-0.84257	-0.73415	-0.70922	0.744297	0.793914	0.817971
	APEH	-0.66262	-0.74308	-0.80161	-0.77286	-0.70528	-0.79431	-0.63673	0.835485	0.84946	0.865487
	APEX1	-0.78704	-0.85597	-0.87176	-0.78081	-0.76472	-0.76703	-0.72369	0.795269	0.829787	0.854995
	APEX2	-0.63325	-0.80387	-0.76534	-0.61891	-0.57633	-0.7107	-0.56996	0.732388	0.758868	0.803968
	APH1A	-0.61186	-0.77908	-0.7813	-0.61076	-0.64559	-0.76816	-0.5396	0.802657	0.809791	0.866843
	APLN	-0.7734	-0.71071	-0.78496	-0.65574	-0.6026	-0.66557	-0.70631	0.764385	0.778771	0.796953
	APLP2	-0.70837	-0.81383	-0.86503	-0.74741	-0.80639	-0.84772	-0.67255	0.871425	0.90707	0.926141
	APMAP	-0.65473	-0.85131	-0.80105	-0.72474	-0.79532	-0.73637	-0.62368	0.737118	0.758526	0.783547
	APOO	-0.79063	-0.90355	-0.85942	-0.71634	-0.76658	-0.68172	-0.71585	0.74584	0.802957	0.808543
	APPL2	-0.68761	-0.63564	-0.72553	-0.70908	-0.76663	-0.67322	-0.67737	0.722039	0.770766	0.745036
	APRT	-0.6789	-0.77819	-0.80602	-0.75679	-0.7719	-0.76862	-0.61927	0.806996	0.812748	0.819231
	APTX	-0.74483	-0.77689	-0.81386	-0.83038	-0.74981	-0.67019	-0.76885	0.74673	0.717548	0.715825
	AQP3	-0.51319	-0.68504	-0.68825	-0.53283	-0.56432	-0.63798	-0.46657	0.784695	0.795973	0.80079
	AR	-0.75901	-0.78961	-0.87578	-0.82561	-0.7617	-0.78339	-0.71991	1	0.895875	0.916552
	ARAF	-0.58583	-0.67685	-0.71798	-0.59573	-0.48367	-0.71486	-0.54717	0.781727	0.826294	0.864789
	ARCN1	-0.66284	-0.82888	-0.82479	-0.66391	-0.78166	-0.74865	-0.63638	0.713322	0.805668	0.827486
	ARF1	-0.57693	-0.75071	-0.76883	-0.61601	-0.61463	-0.75458	-0.52962	0.797596	0.826761	0.856198
	ARF3	-0.46281	-0.62159	-0.6633	-0.47412	-0.42865	-0.68594	-0.41197	0.722105	0.780505	0.82456
	ARF5	-0.79373	-0.87908	-0.86693	-0.77907	-0.81912	-0.75215	-0.72722	0.800527	0.833013	0.837256
	ARF6	-0.604	-0.75453	-0.76558	-0.59272	-0.53921	-0.74967	-0.55331	0.757304	0.837892	0.867594
	ARFGAP2	-0.539	-0.55725	-0.66466	-0.71786	-0.54182	-0.73978	-0.58405	0.747925	0.75169	0.777962
	ARFGAP3	-0.7011	-0.80617	-0.80323	-0.75235	-0.81396	-0.69084	-0.71119	0.700758	0.810955	0.767655
	ARFGEF2	-0.66405	-0.81744	-0.8006	-0.70428	-0.65848	-0.70972	-0.69298	0.708706	0.808528	0.821754
	ARFGEF3	-0.76392	-0.7303	-0.84949	-0.81357	-0.73945	-0.81922	-0.76641	0.865857	0.927176	0.925253
	ARFIP2	-0.71049	-0.72008	-0.81706	-0.85968	-0.78423	-0.80707	-0.72646	0.836795	0.87981	0.857854
	ARHGAP6	-0.7365	-0.57969	-0.73914	-0.81741	-0.81532	-0.74026	-0.72029	0.768802	0.769181	0.754092
	ARHGAP32	-0.753	-0.75921	-0.82306	-0.76289	-0.68616	-0.76652	-0.7589	0.798637	0.879493	0.90945
	ARHGDIA	-0.63946	-0.75678	-0.8144	-0.62919	-0.60416	-0.76719	-0.59662	0.819414	0.87149	0.906546
	ARHGEF5	-0.66395	-0.63146	-0.70172	-0.72664	-0.54328	-0.61968	-0.68425	0.786952	0.766267	0.802673
	ARHGEF9	-0.67609	-0.64182	-0.76188	-0.68738	-0.64839	-0.66077	-0.63931	0.774917	0.818838	0.7842
	ARHGEF12	-0.69498	-0.76352	-0.79569	-0.71714	-0.74943	-0.76865	-0.70802	0.701499	0.800664	0.831563
	ARHGEF26	-0.7497	-0.75367	-0.8095	-0.79828	-0.82847	-0.72112	-0.7203	0.775773	0.710663	0.742049
	ARHGEF37	-0.5856	-0.58744	-0.67519	-0.73512	-0.61999	-0.69268	-0.61387	0.823244	0.811312	0.819675
	ARID2	-0.74668	-0.76859	-0.83991	-0.75015	-0.74371	-0.78967	-0.72815	0.73898	0.775971	0.845349
	ARIH1	-0.72355	-0.75162	-0.84117	-0.78562	-0.7816	-0.81712	-0.72911	0.751932	0.818282	0.854451
	ARL6IP1	-0.71083	-0.84717	-0.82193	-0.68636	-0.72292	-0.7413	-0.63771	0.76396	0.745825	0.782379
	ARL8A	-0.66258	-0.77361	-0.79851	-0.61947	-0.59008	-0.73082	-0.60529	0.812479	0.862919	0.906287
	ARMC6	-0.69802	-0.72118	-0.77134	-0.75825	-0.64354	-0.74028	-0.66968	0.809698	0.807959	0.837418
	ARMCX5	-0.71014	-0.69549	-0.75481	-0.72674	-0.74745	-0.77291	-0.69376	0.700225	0.852962	0.832767
	ARPC1A	-0.68736	-0.85893	-0.81616	-0.66642	-0.65941	-0.69011	-0.62851	0.751894	0.790161	0.830633
	ARRDC1	-0.4859	-0.53006	-0.62076	-0.65696	-0.46496	-0.71002	-0.44775	0.767432	0.716841	0.74737
	ARSD	-0.72128	-0.69954	-0.77707	-0.77465	-0.68477	-0.7874	-0.69733	0.838293	0.913101	0.913752
	ASB7	-0.71149	-0.78746	-0.81868	-0.73604	-0.67484	-0.77785	-0.70187	0.759688	0.871474	0.902293
	ASB8	-0.7141	-0.85043	-0.87473	-0.75661	-0.81669	-0.84676	-0.6766	0.822345	0.872059	0.893225
	ASMTL	-0.77185	-0.7002	-0.77744	-0.72966	-0.64453	-0.66965	-0.7316	0.775062	0.835112	0.832181
	ASNA1	-0.64687	-0.79438	-0.77591	-0.59822	-0.61906	-0.67677	-0.57195	0.739291	0.797972	0.814542
	ASRGL1	-0.74876	-0.67294	-0.76571	-0.68394	-0.57139	-0.65341	-0.71028	0.709146	0.711627	0.718122
	ASTN2	-0.68631	-0.55004	-0.70151	-0.6745	-0.58621	-0.66662	-0.69706	0.715208	0.776345	0.75856
	ATF6B	-0.58886	-0.6556	-0.75574	-0.6288	-0.56905	-0.81852	-0.54343	0.804292	0.807547	0.875664
	ATF7	-0.57047	-0.56922	-0.71194	-0.62645	-0.59812	-0.73807	-0.59838	0.720634	0.800032	0.815573
	ATG4D	-0.7012	-0.69799	-0.78065	-0.74527	-0.57609	-0.73258	-0.66996	0.816116	0.806159	0.84976
	ATG9A	-0.54706	-0.62153	-0.67184	-0.55229	-0.43671	-0.68028	-0.52883	0.700192	0.755347	0.825156
	ATG13	-0.60807	-0.72463	-0.74651	-0.60514	-0.55348	-0.71622	-0.59926	0.750159	0.851287	0.8924
	ATIC	-0.77241	-0.83998	-0.84646	-0.77424	-0.85237	-0.73555	-0.73483	0.721201	0.756522	0.788664
	ATMIN	-0.73455	-0.82965	-0.8488	-0.69299	-0.81481	-0.78273	-0.70444	0.725544	0.831991	0.851059
	ATP1A1	-0.75084	-0.86449	-0.86871	-0.73246	-0.71536	-0.76997	-0.72947	0.822604	0.871999	0.906701
	ATP2A2	-0.54833	-0.71061	-0.737	-0.57348	-0.53726	-0.71723	-0.5345	0.735538	0.750959	0.823011
	ATP2C1	-0.77014	-0.86166	-0.85501	-0.79018	-0.84944	-0.7449	-0.76055	0.773691	0.871577	0.87033
	ATP5A1	-0.70422	-0.80693	-0.82954	-0.76178	-0.831	-0.78427	-0.67148	0.734595	0.769672	0.790758
	ATP5B	-0.75513	-0.87817	-0.88003	-0.7794	-0.82998	-0.78897	-0.69308	0.805184	0.8379	0.855878
	ATP5D	-0.74637	-0.80799	-0.8575	-0.75152	-0.72022	-0.77984	-0.70506	0.840364	0.864886	0.896457
	ATP5G2	-0.68896	-0.72122	-0.77237	-0.76389	-0.73417	-0.68465	-0.67444	0.770714	0.815062	0.795587
	ATP5G3	-0.71724	-0.84462	-0.81099	-0.77411	-0.8054	-0.70004	-0.68606	0.715676	0.752933	0.754627
	ATP5H	-0.67031	-0.85076	-0.80302	-0.6416	-0.73028	-0.63921	-0.5984	0.704965	0.732969	0.742184
	ATP6AP1	-0.54529	-0.65349	-0.6886	-0.51388	-0.49087	-0.67129	-0.4938	0.746674	0.815437	0.848991
	ATP6V0A1	-0.73552	-0.75242	-0.79453	-0.7206	-0.67099	-0.70605	-0.73465	0.709827	0.783535	0.814662
	ATP6V0C	-0.57322	-0.71829	-0.74444	-0.53756	-0.52425	-0.71218	-0.49922	0.783807	0.822324	0.864333
	ATP6V0E2	-0.72934	-0.76464	-0.807	-0.7575	-0.72078	-0.72883	-0.6672	0.878487	0.861455	0.893448
	ATP6V1F	-0.58698	-0.7313	-0.71381	-0.56599	-0.62264	-0.64276	-0.49136	0.705067	0.736306	0.743085
	ATP6V1G1	-0.7513	-0.79583	-0.82514	-0.78241	-0.88902	-0.75559	-0.70034	0.770857	0.834342	0.801099
	ATP8B1	-0.64991	-0.70334	-0.77485	-0.7167	-0.65964	-0.79137	-0.67865	0.712885	0.799009	0.843088
	ATP9A	-0.59586	-0.60762	-0.69647	-0.62992	-0.49852	-0.71344	-0.61234	0.754979	0.828994	0.846323
	ATP11B	-0.76299	-0.83977	-0.86842	-0.81597	-0.86859	-0.78327	-0.78173	0.783763	0.86383	0.857205
	ATPAF1	-0.85738	-0.92467	-0.90399	-0.84296	-0.86658	-0.76344	-0.83025	0.787672	0.860985	0.873779
	ATPAF2	-0.82233	-0.85831	-0.9032	-0.83167	-0.79745	-0.7978	-0.76998	0.86594	0.877216	0.894725
	ATPIF1	-0.70917	-0.79169	-0.78702	-0.79814	-0.79784	-0.71457	-0.65649	0.738034	0.749997	0.731687
	ATRAID	-0.70492	-0.81413	-0.78109	-0.67466	-0.80158	-0.68196	-0.62901	0.702098	0.773491	0.7653
	ATRN	-0.74511	-0.79596	-0.80473	-0.70808	-0.73178	-0.76517	-0.73332	0.736666	0.809684	0.859878
	ATXN2	-0.72875	-0.76256	-0.83243	-0.72866	-0.69804	-0.78263	-0.71304	0.81799	0.872414	0.916145
	ATXN7L3B	-0.80278	-0.90339	-0.91288	-0.79446	-0.85304	-0.82475	-0.7469	0.843832	0.884338	0.916664
	ATXN10	-0.71284	-0.83133	-0.84851	-0.77575	-0.83309	-0.73829	-0.71215	0.755164	0.818733	0.819047
	AURKAIP1	-0.6145	-0.73819	-0.76355	-0.66586	-0.62878	-0.77871	-0.54162	0.799124	0.805205	0.839811
	AVL9	-0.72296	-0.77086	-0.80225	-0.87322	-0.83971	-0.74559	-0.75474	0.707777	0.734074	0.72663
	B3GALT6	-0.66963	-0.69314	-0.78683	-0.70071	-0.59737	-0.7794	-0.64824	0.828654	0.840761	0.894691
	B3GAT3	-0.70563	-0.71982	-0.81194	-0.71446	-0.64853	-0.79515	-0.66364	0.858312	0.908026	0.926405
	B4GALT2	-0.61822	-0.71013	-0.7364	-0.58262	-0.52013	-0.70264	-0.55383	0.741155	0.793222	0.845784
	B4GALT3	-0.70532	-0.83017	-0.88296	-0.72154	-0.74296	-0.81372	-0.66063	0.859822	0.891431	0.92845
	B4GAT1	-0.77959	-0.77527	-0.81269	-0.74308	-0.74443	-0.71131	-0.73929	0.80608	0.889532	0.896197
	BABAM1	-0.75756	-0.84603	-0.84852	-0.74742	-0.74404	-0.76544	-0.69648	0.783464	0.82827	0.844645
	BAD	-0.76822	-0.82708	-0.86476	-0.76096	-0.75313	-0.80041	-0.70152	0.875714	0.934982	0.936772
	BAG6	-0.65732	-0.75464	-0.80581	-0.68653	-0.61681	-0.81881	-0.61958	0.79996	0.836245	0.893759
	BAIAP2	-0.7005	-0.74544	-0.8151	-0.77375	-0.69836	-0.77973	-0.67415	0.893183	0.916679	0.93855
	BAIAP2L1	-0.66342	-0.71856	-0.76011	-0.75004	-0.60831	-0.72922	-0.65964	0.797703	0.82102	0.843149
	BAP1	-0.48909	-0.55309	-0.65024	-0.53389	-0.39386	-0.68968	-0.45842	0.747571	0.738537	0.804265
	BAZ2A	-0.48295	-0.55368	-0.67079	-0.6116	-0.46627	-0.73863	-0.50423	0.749614	0.753282	0.80561
	BBX	-0.80864	-0.85313	-0.87536	-0.74042	-0.83935	-0.77517	-0.7534	0.806125	0.872071	0.885032
	BCAM	-0.73983	-0.71106	-0.82421	-0.76614	-0.74657	-0.82558	-0.71859	0.856087	0.933363	0.938262
	BCAP31	-0.54446	-0.73659	-0.71281	-0.54074	-0.62117	-0.65747	-0.46595	0.715058	0.727923	0.763399
	BCAT2	-0.74427	-0.81258	-0.86508	-0.78965	-0.74148	-0.85346	-0.71238	0.858389	0.900691	0.931301
	BCDIN3D	-0.80491	-0.82543	-0.79921	-0.77901	-0.86586	-0.65029	-0.7325	0.726471	0.754068	0.744852
	BCKDHA	-0.76245	-0.84074	-0.82151	-0.73551	-0.69417	-0.7506	-0.70522	0.805154	0.874674	0.908047
	BCKDK	-0.62208	-0.74224	-0.75267	-0.61363	-0.52116	-0.70799	-0.5632	0.782895	0.819409	0.863283
	BCL2L13	-0.61587	-0.74517	-0.74058	-0.58267	-0.63843	-0.71555	-0.55921	0.71435	0.816227	0.843298
	BCL7A	-0.77755	-0.73341	-0.79478	-0.71894	-0.67968	-0.67866	-0.74023	0.733818	0.742767	0.798292
	BCL9	-0.6589	-0.68338	-0.76405	-0.66604	-0.57055	-0.75862	-0.63993	0.821332	0.871531	0.913913
	BCOR	-0.73795	-0.74653	-0.82403	-0.70282	-0.64749	-0.77625	-0.70083	0.82957	0.887757	0.928459
	BDH1	-0.6557	-0.72731	-0.74682	-0.76421	-0.60409	-0.71067	-0.6502	0.837071	0.838418	0.859809
	BECN1	-0.51888	-0.66431	-0.70105	-0.57085	-0.44578	-0.71106	-0.52254	0.712085	0.773604	0.817046
	BEND3	-0.73749	-0.61374	-0.71035	-0.74604	-0.57484	-0.68246	-0.72063	0.756339	0.756274	0.766986
	BET1L	-0.46131	-0.52556	-0.64685	-0.59841	-0.57818	-0.76545	-0.45814	0.743844	0.781427	0.79469
	BHLHA15	-0.53153	-0.72523	-0.75794	-0.60876	-0.55831	-0.66311	-0.49585	0.805535	0.804896	0.8406
	BIK	-0.74118	-0.75219	-0.79258	-0.8591	-0.88521	-0.7045	-0.72112	0.765467	0.748744	0.727749
	BLCAP	-0.6559	-0.77997	-0.75797	-0.5914	-0.58618	-0.69069	-0.59492	0.726706	0.809494	0.857444
	BLOC1S3	-0.59743	-0.70543	-0.73279	-0.62806	-0.62511	-0.69997	-0.56334	0.740373	0.743067	0.782064
	BLOC1S4	-0.69824	-0.76954	-0.82237	-0.73011	-0.71402	-0.81992	-0.66789	0.823726	0.882812	0.9113
	BMPR1B	-0.83165	-0.74621	-0.83644	-0.86565	-0.89559	-0.72636	-0.83058	0.772281	0.789066	0.769266
	BMS1	-0.66301	-0.73323	-0.82719	-0.68748	-0.66917	-0.80105	-0.64149	0.743929	0.745116	0.806803
	BNIP3	-0.77986	-0.88028	-0.83632	-0.79738	-0.77032	-0.72258	-0.74918	0.766306	0.813283	0.839148
	BRAF	-0.74433	-0.72533	-0.79823	-0.77535	-0.8287	-0.70381	-0.75201	0.709157	0.715735	0.748059
	BRAP	-0.75424	-0.88207	-0.86654	-0.73342	-0.75742	-0.75552	-0.72283	0.730674	0.81071	0.857171
	BRD2	-0.66009	-0.73572	-0.81092	-0.68515	-0.60502	-0.78842	-0.64823	0.819543	0.861885	0.913308
	BRD3	-0.7333	-0.68204	-0.79999	-0.75635	-0.63898	-0.78999	-0.72067	0.812127	0.812835	0.862712
	BRI3	-0.52082	-0.67809	-0.68095	-0.60496	-0.58063	-0.67667	-0.50419	0.742552	0.790375	0.794757
	BSCL2	-0.56003	-0.69892	-0.7155	-0.53231	-0.50734	-0.70086	-0.50667	0.735653	0.810058	0.855406
	BSDC1	-0.78799	-0.82931	-0.88131	-0.86403	-0.75457	-0.86486	-0.7803	0.879452	0.918202	0.953265
	BSG	-0.70105	-0.80845	-0.83349	-0.68948	-0.71528	-0.77076	-0.6204	0.776845	0.805251	0.842633
	BTBD2	-0.64448	-0.64494	-0.74471	-0.66489	-0.53604	-0.76471	-0.60913	0.804183	0.842823	0.8845
	BTBD6	-0.6021	-0.65811	-0.70726	-0.63786	-0.54855	-0.73502	-0.54278	0.755046	0.800399	0.824466
	BTD	-0.5772	-0.73212	-0.71233	-0.62636	-0.75869	-0.68129	-0.5605	0.713708	0.78825	0.775754
	BYSL	-0.70232	-0.77293	-0.82066	-0.7196	-0.65107	-0.7183	-0.65262	0.799549	0.773654	0.820044
	C1orf21	-0.80207	-0.89223	-0.93723	-0.83789	-0.86049	-0.81261	-0.78362	0.887051	0.864465	0.893821
	C1orf43	-0.75277	-0.80806	-0.82731	-0.82299	-0.89046	-0.74705	-0.73386	0.766062	0.770732	0.764323
	C1orf56	-0.68437	-0.68255	-0.72052	-0.65699	-0.58821	-0.65586	-0.59731	0.825838	0.86876	0.87612
	C1orf109	-0.79156	-0.7323	-0.77194	-0.85844	-0.77879	-0.71402	-0.80008	0.717914	0.729297	0.732697
	C1orf116	-0.74051	-0.79251	-0.87365	-0.81174	-0.78118	-0.83948	-0.73174	0.895578	0.938937	0.955868
	C1orf122	-0.65111	-0.72127	-0.73108	-0.70943	-0.75503	-0.73504	-0.59768	0.761508	0.793871	0.771855
	C1orf210	-0.76484	-0.79478	-0.76879	-0.78776	-0.70286	-0.73411	-0.73874	0.788296	0.855391	0.865777
	C2orf68	-0.56831	-0.53386	-0.67543	-0.65234	-0.5087	-0.73959	-0.56446	0.731009	0.735331	0.775507
	C5orf15	-0.68432	-0.81965	-0.7915	-0.6413	-0.69931	-0.70119	-0.59934	0.732798	0.804115	0.825802
	C5orf24	-0.85136	-0.8764	-0.87235	-0.83401	-0.87262	-0.76208	-0.82146	0.740235	0.809899	0.826577
	C5orf30	-0.88124	-0.86079	-0.91036	-0.83491	-0.85628	-0.79157	-0.83399	0.810334	0.90762	0.897841
	C6orf1	-0.66873	-0.74643	-0.73382	-0.59431	-0.61798	-0.62948	-0.61695	0.73709	0.818893	0.807991
	C6orf89	-0.63676	-0.79678	-0.80694	-0.62024	-0.62911	-0.7523	-0.62312	0.759603	0.84101	0.884967
	C6orf120	-0.58014	-0.73225	-0.76416	-0.63808	-0.68501	-0.78945	-0.52264	0.787682	0.847905	0.862897
	C6orf132	-0.6117	-0.64932	-0.7265	-0.65933	-0.55191	-0.7402	-0.6058	0.814537	0.881875	0.898088
	C6orf226	-0.56353	-0.69249	-0.71313	-0.49647	-0.55496	-0.61842	-0.48682	0.709192	0.749153	0.761957
	C7orf26	-0.53128	-0.5742	-0.68771	-0.60515	-0.50127	-0.73433	-0.47871	0.753087	0.70304	0.777189
	C8orf82	-0.7297	-0.76605	-0.80457	-0.68761	-0.73924	-0.72647	-0.67347	0.820107	0.813121	0.873031
	C9orf69	-0.75425	-0.8043	-0.84087	-0.68474	-0.62287	-0.74637	-0.70629	0.815179	0.849552	0.905188
	C9orf152	-0.72268	-0.75707	-0.83988	-0.80664	-0.7555	-0.78311	-0.73644	0.849671	0.898589	0.91895
	C10orf35	-0.80476	-0.74886	-0.73558	-0.76662	-0.70489	-0.55065	-0.78423	0.738969	0.756847	0.72971
	C11orf52	-0.71887	-0.80812	-0.76412	-0.71303	-0.64193	-0.65928	-0.68416	0.789799	0.879973	0.879813
	C11orf68	-0.66536	-0.73352	-0.80808	-0.6691	-0.64876	-0.80122	-0.61957	0.846567	0.91291	0.939098
	C11orf71	-0.72018	-0.8551	-0.83347	-0.69328	-0.73839	-0.68013	-0.67477	0.742536	0.811486	0.818309
	C12orf10	-0.70975	-0.79089	-0.8158	-0.68205	-0.66097	-0.73361	-0.63577	0.801824	0.853384	0.87886
	C12orf65	-0.85953	-0.89961	-0.90982	-0.81021	-0.78855	-0.78816	-0.81764	0.802583	0.848461	0.878623
	C14orf1	-0.73741	-0.89543	-0.85656	-0.68324	-0.71648	-0.7106	-0.67722	0.770383	0.84031	0.8728
	C15orf61	-0.77883	-0.83326	-0.86365	-0.77288	-0.73961	-0.75849	-0.74336	0.838534	0.907936	0.922967
	C16orf58	-0.55202	-0.53377	-0.65619	-0.67292	-0.52939	-0.73105	-0.53409	0.802637	0.816499	0.819393
	C16orf72	-0.68688	-0.79636	-0.83773	-0.64994	-0.63523	-0.78922	-0.63562	0.809881	0.863816	0.913282
	C16orf91	-0.75435	-0.74405	-0.76124	-0.76487	-0.7212	-0.65549	-0.67343	0.758302	0.74616	0.716775
	C19orf24	-0.67102	-0.75925	-0.79605	-0.69975	-0.63734	-0.72336	-0.61576	0.846136	0.841892	0.86639
	C19orf43	-0.58097	-0.73445	-0.7573	-0.58364	-0.57862	-0.74165	-0.50154	0.757831	0.766305	0.812155
	C19orf48	-0.79243	-0.69429	-0.79687	-0.86918	-0.83745	-0.72416	-0.76174	0.802992	0.766832	0.765057
	C19orf53	-0.65619	-0.79897	-0.76645	-0.61116	-0.69746	-0.65802	-0.55465	0.703228	0.717263	0.734766
	C21orf59	-0.68787	-0.84038	-0.85725	-0.70916	-0.68814	-0.77741	-0.6729	0.806873	0.855103	0.894039
	C22orf29	-0.61901	-0.68113	-0.75442	-0.6426	-0.58232	-0.74117	-0.59695	0.80158	0.842767	0.889049
	CAB39L	-0.65642	-0.69126	-0.74211	-0.75898	-0.86321	-0.69025	-0.64633	0.701144	0.751326	0.737594
	CACFD1	-0.6475	-0.55644	-0.64836	-0.72228	-0.54765	-0.67308	-0.67458	0.731447	0.749311	0.77987
	CADPS2	-0.59916	-0.73586	-0.80303	-0.66109	-0.74915	-0.77567	-0.63908	0.737399	0.763481	0.774974
	CALM3	-0.61376	-0.77511	-0.76743	-0.5513	-0.5882	-0.7108	-0.53417	0.730378	0.782297	0.835316
	CALR	-0.68801	-0.84093	-0.83563	-0.67568	-0.73636	-0.77656	-0.62308	0.792365	0.858554	0.876273
	CAMKK2	-0.66998	-0.67791	-0.77858	-0.85049	-0.77791	-0.75864	-0.72451	0.805646	0.770245	0.775518
	CAMLG	-0.78438	-0.79604	-0.83042	-0.768	-0.88206	-0.71827	-0.71414	0.702957	0.755284	0.747356
	CAMSAP1	-0.70693	-0.67542	-0.75865	-0.67247	-0.5371	-0.69599	-0.68487	0.744311	0.751774	0.811296
	CAMSAP3	-0.70571	-0.7135	-0.79186	-0.75252	-0.59385	-0.75679	-0.69366	0.864656	0.876125	0.915724
	CANT1	-0.71421	-0.75136	-0.83703	-0.77954	-0.73618	-0.81748	-0.69852	0.877635	0.942341	0.945783
	CANX	-0.7304	-0.86963	-0.88104	-0.75773	-0.83135	-0.78255	-0.68473	0.815863	0.849574	0.866182
	CAPNS1	-0.5805	-0.71483	-0.74606	-0.61877	-0.61894	-0.77989	-0.54545	0.771084	0.840059	0.865903
	CAPRIN1	-0.76995	-0.86129	-0.88146	-0.73305	-0.75517	-0.79799	-0.71819	0.793397	0.877977	0.916704
	CARS2	-0.78687	-0.70204	-0.79172	-0.87609	-0.78234	-0.73404	-0.77323	0.759046	0.794561	0.776398
	CASC3	-0.69233	-0.7779	-0.83313	-0.68767	-0.62013	-0.79826	-0.66164	0.80223	0.844792	0.905749
	CASZ1	-0.62738	-0.54134	-0.66823	-0.64402	-0.47368	-0.69053	-0.62956	0.748474	0.802541	0.820105
	CBLL1	-0.64289	-0.80854	-0.8156	-0.64506	-0.61965	-0.72727	-0.60992	0.802729	0.814624	0.887212
	CBR4	-0.69071	-0.67288	-0.73035	-0.773	-0.8123	-0.7157	-0.7092	0.704852	0.714616	0.71694
	CBWD1	-0.85285	-0.85357	-0.85065	-0.74249	-0.81119	-0.6228	-0.80851	0.715712	0.747148	0.756526
	CBX4	-0.67329	-0.7544	-0.82315	-0.67256	-0.62204	-0.77581	-0.62135	0.879879	0.892455	0.938233
	CBY1	-0.86034	-0.87559	-0.91521	-0.86354	-0.88405	-0.78482	-0.83008	0.842343	0.888547	0.887046
	CCDC6	-0.59541	-0.74467	-0.76803	-0.5703	-0.55465	-0.72907	-0.56653	0.758502	0.830988	0.869399
	CCDC22	-0.58238	-0.6198	-0.71852	-0.66365	-0.49275	-0.73137	-0.55766	0.809408	0.814146	0.844943
	CCDC47	-0.63082	-0.82151	-0.84798	-0.6818	-0.70355	-0.77121	-0.60566	0.806038	0.812042	0.848966
	CCDC71	-0.65557	-0.68878	-0.76803	-0.6892	-0.64252	-0.77952	-0.60562	0.832455	0.847044	0.869848
	CCDC85C	-0.57069	-0.56159	-0.63194	-0.61187	-0.3779	-0.64836	-0.52477	0.732966	0.74167	0.779923
	CCDC86	-0.68102	-0.74797	-0.78588	-0.68218	-0.72153	-0.70958	-0.5569	0.792795	0.776704	0.783198
	CCDC113	-0.67667	-0.76562	-0.75212	-0.62108	-0.58183	-0.64899	-0.60422	0.78608	0.839817	0.851562
	CCDC115	-0.47596	-0.59716	-0.6517	-0.51444	-0.50672	-0.72666	-0.4513	0.724077	0.791768	0.818625
	CCDC120	-0.59873	-0.58903	-0.67159	-0.61683	-0.45539	-0.67805	-0.58297	0.774937	0.806567	0.842704
	CCDC124	-0.59426	-0.72943	-0.75536	-0.55921	-0.51344	-0.6956	-0.52268	0.754628	0.774335	0.823379
	CCDC127	-0.68455	-0.84381	-0.84615	-0.6466	-0.69075	-0.74946	-0.63382	0.788253	0.831007	0.876032
	CCND1	-0.6119	-0.67838	-0.78751	-0.65265	-0.64507	-0.78845	-0.56689	0.865909	0.886019	0.91008
	CCNI	-0.75265	-0.80937	-0.87223	-0.74789	-0.84746	-0.82743	-0.69662	0.805665	0.851222	0.868253
	CCNT1	-0.82035	-0.90917	-0.91445	-0.79719	-0.83439	-0.80157	-0.76315	0.802629	0.852257	0.895927
	CCNY	-0.69069	-0.81762	-0.84562	-0.64537	-0.71272	-0.79723	-0.61577	0.781088	0.835066	0.886304
	CCT3	-0.73073	-0.84978	-0.8519	-0.76284	-0.79453	-0.75651	-0.6769	0.767916	0.773677	0.798696
	CCT7	-0.75656	-0.84366	-0.85953	-0.7731	-0.81314	-0.773	-0.69675	0.791422	0.817219	0.828752
	CD2AP	-0.81255	-0.84031	-0.8947	-0.8309	-0.8567	-0.79258	-0.8105	0.781792	0.827945	0.835982
	CD9	-0.64687	-0.77631	-0.76035	-0.64921	-0.78172	-0.69172	-0.57456	0.743206	0.802994	0.796943
	CD24	-0.62451	-0.76191	-0.71693	-0.587	-0.55911	-0.64613	-0.54624	0.713716	0.763035	0.790189
	CD46	-0.68116	-0.80424	-0.80488	-0.73295	-0.83873	-0.71532	-0.66227	0.737595	0.797669	0.792195
	CD99	-0.62905	-0.72532	-0.75642	-0.55334	-0.64852	-0.68385	-0.54651	0.704221	0.775091	0.792697
	CD320	-0.71313	-0.69215	-0.78004	-0.73335	-0.69312	-0.72552	-0.64434	0.783921	0.760655	0.788535
	CDH1	-0.74206	-0.83477	-0.85708	-0.76598	-0.72357	-0.81978	-0.71936	0.845935	0.926886	0.944143
	CDIPT	-0.66381	-0.73046	-0.77964	-0.63295	-0.58263	-0.75869	-0.61236	0.812793	0.877143	0.918106
	CDK2AP1	-0.65644	-0.77116	-0.81096	-0.64062	-0.62103	-0.76856	-0.60451	0.8253	0.881214	0.904866
	CDK2AP2	-0.714	-0.83051	-0.85318	-0.73168	-0.6874	-0.80488	-0.68512	0.852063	0.901048	0.932902
	CDK4	-0.73033	-0.8155	-0.79596	-0.69643	-0.7316	-0.67301	-0.64995	0.703432	0.716927	0.741095
	CDK16	-0.60915	-0.67737	-0.70764	-0.60358	-0.46014	-0.6764	-0.56548	0.741622	0.776707	0.823932
	CDK19	-0.81747	-0.80015	-0.88222	-0.80967	-0.80726	-0.81154	-0.79033	0.851949	0.886319	0.895784
	CDKN2AIPNL	-0.77647	-0.80566	-0.78655	-0.77844	-0.82438	-0.63781	-0.71227	0.720607	0.714809	0.718781
	CDS1	-0.82887	-0.83288	-0.84958	-0.8308	-0.87627	-0.71928	-0.80966	0.770637	0.826438	0.807318
	CDYL2	-0.72702	-0.65674	-0.81148	-0.78463	-0.73814	-0.80083	-0.73859	0.83595	0.870621	0.86393
	CELF1	-0.84278	-0.85387	-0.90962	-0.89895	-0.87158	-0.83273	-0.85584	0.817228	0.825188	0.868131
	CENPN	-0.80248	-0.79263	-0.82938	-0.79869	-0.89661	-0.70626	-0.76296	0.737422	0.763109	0.741551
	CEP170B	-0.48962	-0.51723	-0.59485	-0.55765	-0.34946	-0.65033	-0.45881	0.722869	0.719144	0.773397
	CERS2	-0.58573	-0.73895	-0.74287	-0.58704	-0.60482	-0.72616	-0.5246	0.807837	0.805242	0.874265
	CERS4	-0.71811	-0.79548	-0.82845	-0.76567	-0.74684	-0.80663	-0.68973	0.872081	0.876635	0.904132
	CERS6	-0.85627	-0.85033	-0.8947	-0.81014	-0.79672	-0.79125	-0.84743	0.776939	0.824259	0.847691
	CFAP20	-0.78547	-0.8822	-0.83227	-0.7317	-0.79761	-0.70441	-0.73008	0.733429	0.830331	0.826252
	CHCHD2	-0.78516	-0.85276	-0.80578	-0.71934	-0.77363	-0.62314	-0.71887	0.700699	0.7459	0.745882
	CHCHD4	-0.73963	-0.8587	-0.84071	-0.6622	-0.73391	-0.59538	-0.67342	0.779538	0.771598	0.782505
	CHCHD5	-0.6841	-0.76398	-0.72526	-0.68431	-0.7138	-0.61794	-0.6256	0.703287	0.739779	0.74088
	CHCHD10	-0.60117	-0.71067	-0.71152	-0.58023	-0.51104	-0.57674	-0.54947	0.712683	0.763136	0.764732
	CHD6	-0.66581	-0.58142	-0.73417	-0.74376	-0.63885	-0.73169	-0.71052	0.715159	0.728919	0.769333
	CHD8	-0.65511	-0.73199	-0.8033	-0.673	-0.5821	-0.77288	-0.64207	0.756541	0.79123	0.864046
	CHERP	-0.58896	-0.66264	-0.70491	-0.56561	-0.44506	-0.68564	-0.54804	0.727373	0.743941	0.815601
	CHID1	-0.62313	-0.67999	-0.77411	-0.7234	-0.64561	-0.78144	-0.62907	0.809771	0.837475	0.872717
	CHMP2A	-0.53891	-0.68661	-0.71221	-0.56024	-0.50342	-0.69072	-0.50378	0.750861	0.813743	0.83322
	CHMP3	-0.64187	-0.7798	-0.84649	-0.66441	-0.69502	-0.80104	-0.62316	0.791005	0.848034	0.88094
	CHP1	-0.54907	-0.72701	-0.75178	-0.62559	-0.60353	-0.75022	-0.53299	0.765767	0.822511	0.866579
	CHPT1	-0.76628	-0.84227	-0.84074	-0.80918	-0.89465	-0.7246	-0.73043	0.742964	0.736923	0.757422
	CHRNA2	-0.68386	-0.56038	-0.69718	-0.77908	-0.66228	-0.64122	-0.70592	0.796851	0.765448	0.755361
	CHST14	-0.52732	-0.47072	-0.6386	-0.60799	-0.56512	-0.77223	-0.50284	0.744141	0.778238	0.803904
	CHTF8	-0.72159	-0.87128	-0.84545	-0.71175	-0.76865	-0.78509	-0.67778	0.740961	0.843047	0.86669
	CIAO1	-0.74127	-0.7896	-0.80966	-0.85857	-0.85899	-0.74794	-0.75438	0.717685	0.723431	0.722158
	CIAPIN1	-0.77367	-0.86957	-0.82312	-0.78366	-0.77389	-0.67435	-0.73021	0.727617	0.787529	0.777381
	CIB1	-0.51785	-0.67102	-0.68112	-0.59399	-0.60447	-0.70039	-0.45199	0.762158	0.809451	0.799377
	CIPC	-0.73963	-0.82922	-0.83596	-0.72687	-0.6625	-0.7606	-0.70179	0.817332	0.901457	0.932818
	CISD3	-0.70239	-0.82378	-0.82086	-0.72455	-0.74954	-0.75137	-0.62237	0.82877	0.827223	0.840278
	CITED2	-0.79966	-0.84211	-0.86866	-0.7745	-0.78052	-0.79825	-0.77932	0.809677	0.836513	0.885983
	CIZ1	-0.57181	-0.6148	-0.70565	-0.57418	-0.44328	-0.70222	-0.54521	0.7425	0.764006	0.828013
	CKAP5	-0.82376	-0.87325	-0.88621	-0.8027	-0.78216	-0.75679	-0.80328	0.747659	0.772786	0.82373
	CKB	-0.64735	-0.57668	-0.67744	-0.64708	-0.46937	-0.67986	-0.59764	0.76292	0.809963	0.812134
	CLCC1	-0.69824	-0.78474	-0.85452	-0.81796	-0.72797	-0.83302	-0.73805	0.844072	0.855146	0.89475
	CLCN3	-0.74916	-0.81189	-0.85027	-0.73466	-0.77124	-0.7881	-0.70974	0.828552	0.926094	0.931023
	CLDN3	-0.5378	-0.65685	-0.70591	-0.56601	-0.49681	-0.69398	-0.4731	0.8001	0.816057	0.849689
	CLDN4	-0.59779	-0.7398	-0.75049	-0.67246	-0.5662	-0.73837	-0.57475	0.811094	0.830212	0.875683
	CLDN7	-0.68795	-0.79315	-0.81542	-0.77685	-0.70659	-0.80621	-0.66522	0.827461	0.834652	0.852785
	CLDN12	-0.7975	-0.86008	-0.87707	-0.76611	-0.7311	-0.75436	-0.76294	0.844041	0.909431	0.932887
	CLGN	-0.83635	-0.83844	-0.88307	-0.84717	-0.8773	-0.75549	-0.79823	0.822358	0.788909	0.785207
	CLIP1	-0.56275	-0.63794	-0.74162	-0.61913	-0.63141	-0.74632	-0.58811	0.763074	0.797299	0.820139
	CLN3	-0.48214	-0.62998	-0.65781	-0.54131	-0.40279	-0.66523	-0.42263	0.761866	0.745959	0.793125
	CLNS1A	-0.75395	-0.80907	-0.84268	-0.82972	-0.85762	-0.73376	-0.75249	0.741996	0.744816	0.765342
	CLOCK	-0.77523	-0.83753	-0.87767	-0.74732	-0.81803	-0.80407	-0.75017	0.790099	0.849952	0.8898
	CLPB	-0.64126	-0.72697	-0.79295	-0.69306	-0.58703	-0.72409	-0.6176	0.806049	0.760206	0.824495
	CLPP	-0.66251	-0.78519	-0.79578	-0.62762	-0.58247	-0.69602	-0.60381	0.777965	0.814269	0.857455
	CLPTM1	-0.61003	-0.7595	-0.76165	-0.57063	-0.57389	-0.72474	-0.55136	0.771856	0.831174	0.880315
	CLPTM1L	-0.50596	-0.7043	-0.72995	-0.55279	-0.49296	-0.72848	-0.46954	0.753578	0.745288	0.819234
	CLSTN1	-0.59596	-0.64626	-0.72538	-0.63098	-0.51797	-0.75408	-0.6093	0.753489	0.812157	0.865658
	CLTC	-0.73813	-0.85892	-0.87422	-0.73983	-0.85475	-0.78899	-0.69409	0.78602	0.84007	0.851562
	CMTM4	-0.7914	-0.79911	-0.8785	-0.82803	-0.75367	-0.82362	-0.797	0.857958	0.917013	0.937878
	CNBP	-0.72858	-0.86718	-0.83915	-0.75949	-0.82284	-0.7572	-0.68701	0.781126	0.828801	0.840619
	CNDP2	-0.43492	-0.59022	-0.65825	-0.60198	-0.61555	-0.77227	-0.39802	0.748728	0.73694	0.778805
	CNNM3	-0.61239	-0.61538	-0.68885	-0.64178	-0.48405	-0.69276	-0.62321	0.72338	0.78186	0.835573
	CNOT1	-0.64092	-0.79691	-0.78953	-0.68779	-0.6193	-0.75864	-0.64974	0.71009	0.793139	0.849417
	CNOT4	-0.65876	-0.76689	-0.7863	-0.60377	-0.60738	-0.67051	-0.62028	0.717799	0.771422	0.840466
	CNOT6	-0.85058	-0.87456	-0.91212	-0.84517	-0.85117	-0.80268	-0.84438	0.762343	0.841847	0.859539
	CNOT9	-0.80264	-0.89546	-0.87554	-0.76054	-0.81142	-0.74148	-0.75682	0.715155	0.75807	0.789407
	CNOT11	-0.74049	-0.89666	-0.88087	-0.75645	-0.7667	-0.79145	-0.69525	0.806275	0.821597	0.872125
	CNP	-0.62433	-0.74916	-0.78215	-0.62229	-0.60047	-0.78415	-0.57294	0.778724	0.858825	0.884442
	CNPPD1	-0.62437	-0.72651	-0.77532	-0.67606	-0.58946	-0.78977	-0.6157	0.806939	0.883265	0.907163
	CNPY2	-0.78981	-0.8325	-0.87683	-0.8301	-0.91283	-0.77816	-0.72416	0.816078	0.828844	0.82836
	COA3	-0.71325	-0.8332	-0.80716	-0.76509	-0.78526	-0.74045	-0.67427	0.77275	0.797672	0.791722
	COA4	-0.7001	-0.81298	-0.84596	-0.74185	-0.72116	-0.78202	-0.65748	0.855836	0.868837	0.894286
	COASY	-0.67918	-0.79919	-0.81553	-0.73744	-0.62683	-0.77998	-0.65077	0.828614	0.835992	0.879965
	COBL	-0.66562	-0.6866	-0.73706	-0.68863	-0.5708	-0.66932	-0.68851	0.766527	0.861312	0.875429
	COG1	-0.7074	-0.64777	-0.75774	-0.71342	-0.59362	-0.76262	-0.6935	0.801251	0.852211	0.867439
	COG5	-0.69978	-0.78518	-0.83278	-0.7849	-0.88019	-0.75982	-0.72114	0.706565	0.74434	0.757878
	COG7	-0.66789	-0.61133	-0.70803	-0.73779	-0.60242	-0.69532	-0.67176	0.793862	0.817023	0.797398
	COG8	-0.62784	-0.70141	-0.77756	-0.67449	-0.60937	-0.8344	-0.6031	0.77913	0.860661	0.899627
	COPA	-0.56299	-0.7347	-0.77687	-0.62155	-0.64096	-0.79727	-0.56428	0.758101	0.834822	0.864235
	COPB2	-0.60377	-0.80865	-0.81032	-0.65134	-0.73565	-0.76961	-0.589	0.769948	0.829167	0.850447
	COPE	-0.63002	-0.77448	-0.79763	-0.71194	-0.69099	-0.76445	-0.60409	0.802568	0.83708	0.839933
	COPG1	-0.556	-0.72605	-0.7413	-0.58981	-0.54975	-0.71977	-0.52598	0.785518	0.853503	0.879935
	COPRS	-0.75393	-0.87631	-0.84077	-0.72724	-0.79628	-0.7124	-0.66618	0.777599	0.812142	0.813008
	COPS6	-0.61829	-0.75394	-0.75581	-0.63079	-0.55536	-0.67843	-0.56312	0.756753	0.774405	0.80996
	COPS7A	-0.62495	-0.75927	-0.77665	-0.66735	-0.71816	-0.75162	-0.56979	0.799673	0.875302	0.861817
	COPZ1	-0.77715	-0.88584	-0.86616	-0.77474	-0.86933	-0.71605	-0.72467	0.769433	0.818073	0.816723
	COQ4	-0.77168	-0.69904	-0.80203	-0.82361	-0.68943	-0.75138	-0.7531	0.849266	0.857849	0.864607
	COQ6	-0.74912	-0.7758	-0.77298	-0.7873	-0.67947	-0.6665	-0.75599	0.737968	0.830266	0.82708
	COQ7	-0.91061	-0.90905	-0.92615	-0.86893	-0.86352	-0.73836	-0.8651	0.841487	0.885453	0.87951
	COQ8A	-0.77066	-0.75202	-0.81127	-0.79859	-0.79333	-0.739	-0.75058	0.80507	0.805155	0.847887
	COQ9	-0.72192	-0.8272	-0.80718	-0.76601	-0.66447	-0.73035	-0.68983	0.790239	0.849824	0.862691
	CORO1B	-0.51756	-0.6263	-0.71262	-0.63908	-0.5791	-0.78843	-0.50462	0.809019	0.849405	0.870165
	CORO2A	-0.82879	-0.81797	-0.88525	-0.83299	-0.7601	-0.79349	-0.79941	0.884164	0.923113	0.935889
	COX5A	-0.68137	-0.86059	-0.82643	-0.67114	-0.71617	-0.69901	-0.60687	0.746958	0.781207	0.806321
	COX6B1	-0.67516	-0.8275	-0.77989	-0.6634	-0.7231	-0.68461	-0.59114	0.714054	0.759596	0.770044
	COX8A	-0.73055	-0.82828	-0.82673	-0.74562	-0.75719	-0.70661	-0.66417	0.790256	0.804246	0.805281
	COX17	-0.71532	-0.83268	-0.79697	-0.71671	-0.75445	-0.63641	-0.64807	0.76388	0.767435	0.765929
	CPT2	-0.7886	-0.89541	-0.86725	-0.81154	-0.8204	-0.79213	-0.75221	0.807409	0.870777	0.894727
	CPTP	-0.51949	-0.62504	-0.66313	-0.53463	-0.41966	-0.67549	-0.49322	0.74555	0.78225	0.841757
	CRAT	-0.50273	-0.66302	-0.70372	-0.55566	-0.4693	-0.67456	-0.45346	0.785973	0.782482	0.829804
	CRB3	-0.74299	-0.80368	-0.83032	-0.77378	-0.7	-0.80368	-0.69166	0.883205	0.910944	0.936877
	CREB3	-0.58796	-0.71105	-0.72536	-0.57275	-0.61171	-0.68878	-0.5386	0.767965	0.85432	0.830982
	CREB3L2	-0.4487	-0.60904	-0.67885	-0.54958	-0.4725	-0.69679	-0.48097	0.732287	0.773105	0.823842
	CREB3L4	-0.63138	-0.60317	-0.73869	-0.76819	-0.7075	-0.76507	-0.63239	0.827148	0.844515	0.822654
	CRELD1	-0.60326	-0.44713	-0.60863	-0.68685	-0.55809	-0.61644	-0.6199	0.725893	0.746061	0.726277
	CRELD2	-0.5829	-0.70075	-0.7842	-0.64764	-0.61634	-0.7423	-0.55298	0.817296	0.84611	0.853373
	CRNKL1	-0.82994	-0.893	-0.93302	-0.8231	-0.88923	-0.78862	-0.81992	0.799827	0.856086	0.876631
	CRYL1	-0.66881	-0.76327	-0.76004	-0.73042	-0.70402	-0.71202	-0.65281	0.806091	0.899405	0.876092
	CS	-0.74808	-0.8469	-0.89582	-0.76993	-0.76923	-0.81583	-0.70301	0.845783	0.848837	0.89991
	CSDE1	-0.75445	-0.85469	-0.88325	-0.80029	-0.80722	-0.83984	-0.75663	0.808387	0.86358	0.913363
	CSNK1A1	-0.76992	-0.89428	-0.92113	-0.81901	-0.85189	-0.84216	-0.74969	0.847699	0.89499	0.918297
	CSNK1D	-0.60081	-0.67722	-0.74306	-0.60803	-0.49089	-0.73178	-0.55285	0.798787	0.837743	0.884991
	CSNK1E	-0.57052	-0.5033	-0.6521	-0.61165	-0.43287	-0.68295	-0.5466	0.722338	0.71601	0.765133
	CSNK2A1	-0.80276	-0.88032	-0.90976	-0.76051	-0.774	-0.79453	-0.75938	0.819078	0.876962	0.919018
	CSNK2B	-0.60309	-0.73972	-0.74354	-0.57981	-0.53228	-0.70025	-0.5492	0.719536	0.772107	0.821042
	CSTF1	-0.74624	-0.86624	-0.86019	-0.69344	-0.66917	-0.74906	-0.7022	0.780756	0.858081	0.894218
	CTBP1	-0.59581	-0.47627	-0.63253	-0.69466	-0.51489	-0.73958	-0.60217	0.722599	0.737434	0.752616
	CTCF	-0.71739	-0.85199	-0.8694	-0.70167	-0.71688	-0.79898	-0.68498	0.740689	0.812014	0.867356
	CTDSP1	-0.53162	-0.53168	-0.66448	-0.63922	-0.56186	-0.80165	-0.5351	0.757039	0.812687	0.847363
	CTDSPL	-0.71532	-0.67714	-0.78377	-0.7358	-0.70997	-0.73777	-0.73034	0.79261	0.858736	0.858677
	CTNNA1	-0.5732	-0.69134	-0.72615	-0.58902	-0.53693	-0.74084	-0.52682	0.759296	0.804238	0.858925
	CTNNBIP1	-0.61718	-0.69313	-0.71005	-0.69817	-0.57303	-0.7385	-0.5716	0.815798	0.823511	0.83277
	CTNND1	-0.68829	-0.74018	-0.81374	-0.73049	-0.72591	-0.80426	-0.6825	0.807444	0.886628	0.910088
	CTSF	-0.6285	-0.61194	-0.64621	-0.60189	-0.67696	-0.67292	-0.56305	0.723011	0.797549	0.819864
	CTTN	-0.59934	-0.68048	-0.77401	-0.66977	-0.59306	-0.80599	-0.60072	0.838954	0.864336	0.906418
	CUEDC2	-0.6275	-0.57293	-0.69577	-0.64835	-0.72168	-0.75154	-0.54351	0.709821	0.733052	0.734319
	CUTA	-0.76637	-0.84682	-0.85623	-0.72034	-0.74971	-0.7489	-0.69434	0.814157	0.864973	0.884686
	CUX1	-0.53104	-0.57231	-0.66787	-0.56454	-0.44657	-0.6797	-0.48824	0.75963	0.779818	0.833587
	CYB5B	-0.65281	-0.8259	-0.80924	-0.66411	-0.63156	-0.74589	-0.61906	0.730836	0.818377	0.856459
	CYB5D1	-0.72721	-0.66596	-0.81052	-0.81689	-0.69274	-0.711	-0.75608	0.799705	0.773694	0.800006
	CYB5D2	-0.69866	-0.74353	-0.78787	-0.69507	-0.73286	-0.75595	-0.64705	0.820041	0.875237	0.873716
	CYB561	-0.59464	-0.7205	-0.7824	-0.65817	-0.6352	-0.77455	-0.54994	0.868021	0.8862	0.902179
	CYB561A3	-0.49999	-0.62722	-0.69664	-0.50114	-0.51684	-0.73139	-0.43891	0.72492	0.79039	0.809664
	CYB561D2	-0.4239	-0.55166	-0.60039	-0.46687	-0.39234	-0.57422	-0.40738	0.729324	0.721741	0.743811
	CYC1	-0.62181	-0.76175	-0.75263	-0.65959	-0.64234	-0.67405	-0.55955	0.762971	0.730075	0.772119
	CYFIP1	-0.61278	-0.63704	-0.77331	-0.73828	-0.76794	-0.86779	-0.61969	0.766267	0.806916	0.814161
	CYP51A1	-0.60721	-0.81905	-0.81102	-0.71194	-0.74685	-0.75575	-0.59214	0.768146	0.740937	0.774044
	DAAM1	-0.80011	-0.87456	-0.87415	-0.82431	-0.8285	-0.75942	-0.78734	0.775272	0.858934	0.870676
	DAG1	-0.64909	-0.77084	-0.79844	-0.62369	-0.58675	-0.75098	-0.59914	0.816104	0.86142	0.911339
	DAP3	-0.74176	-0.84767	-0.84574	-0.78351	-0.87708	-0.72733	-0.68253	0.745837	0.740733	0.753383
	DARS	-0.75539	-0.86247	-0.86023	-0.77388	-0.8849	-0.7486	-0.73292	0.700946	0.743456	0.765684
	DBNDD1	-0.62675	-0.62788	-0.66393	-0.63609	-0.42545	-0.58589	-0.61705	0.737615	0.792174	0.812159
	DBR1	-0.72896	-0.9042	-0.86264	-0.72793	-0.78463	-0.7352	-0.71309	0.738807	0.778272	0.807038
	DCAF1	-0.6559	-0.75091	-0.81993	-0.67301	-0.61091	-0.75069	-0.65888	0.785634	0.790007	0.864989
	DCAF6	-0.76823	-0.85628	-0.88661	-0.83132	-0.88909	-0.79575	-0.75562	0.821882	0.837983	0.8574
	DCAF7	-0.78988	-0.8577	-0.8924	-0.74608	-0.75348	-0.81449	-0.74045	0.804407	0.868648	0.906954
	DCAF10	-0.85403	-0.89748	-0.89454	-0.85715	-0.87993	-0.77107	-0.8195	0.8029	0.822972	0.849467
	DCAF11	-0.62323	-0.75595	-0.75455	-0.66863	-0.549	-0.7338	-0.59799	0.786085	0.843325	0.894326
	DCAF16	-0.77728	-0.80513	-0.86775	-0.72643	-0.75262	-0.81372	-0.74193	0.789875	0.858788	0.916143
	DCAKD	-0.76328	-0.73459	-0.81547	-0.71429	-0.63487	-0.76902	-0.69882	0.824789	0.847079	0.884408
	DCP1A	-0.67881	-0.73861	-0.80802	-0.67104	-0.606	-0.72506	-0.66987	0.787198	0.818776	0.882895
	DCTN2	-0.77364	-0.8511	-0.85295	-0.76239	-0.82455	-0.74945	-0.70431	0.750449	0.795866	0.800327
	DCTN3	-0.79572	-0.81067	-0.80007	-0.75696	-0.77211	-0.63119	-0.74708	0.734942	0.773499	0.750403
	DCTN4	-0.82507	-0.89069	-0.90769	-0.80047	-0.86802	-0.78717	-0.78322	0.800375	0.887854	0.901078
	DCTN5	-0.82713	-0.9057	-0.92466	-0.80169	-0.8005	-0.77376	-0.79755	0.811375	0.885047	0.900267
	DCTPP1	-0.70349	-0.83792	-0.79582	-0.67085	-0.71417	-0.66789	-0.62282	0.715739	0.738941	0.743757
	DCXR	-0.7481	-0.83476	-0.86935	-0.80752	-0.75174	-0.80038	-0.71011	0.902304	0.890922	0.924993
	DDA1	-0.56584	-0.6823	-0.70259	-0.5266	-0.48394	-0.63963	-0.50952	0.726642	0.751899	0.783226
	DDAH1	-0.68203	-0.76215	-0.78122	-0.75547	-0.66911	-0.79454	-0.72177	0.764709	0.864134	0.895994
	DDB1	-0.76153	-0.85547	-0.89575	-0.79025	-0.81241	-0.86183	-0.71935	0.853196	0.912185	0.931906
	DDI2	-0.67301	-0.65455	-0.7639	-0.82843	-0.72828	-0.80349	-0.7162	0.787669	0.801949	0.830352
	DDOST	-0.71282	-0.85611	-0.85991	-0.75615	-0.77142	-0.8143	-0.68421	0.814732	0.872622	0.90261
	DDR1	-0.49814	-0.57858	-0.63892	-0.5098	-0.41105	-0.69437	-0.47293	0.706385	0.783463	0.813636
	DDT	-0.6891	-0.8551	-0.85577	-0.75409	-0.774	-0.79286	-0.65242	0.827729	0.808442	0.850006
	DDX21	-0.7191	-0.82451	-0.86113	-0.74521	-0.85224	-0.74966	-0.67839	0.73446	0.727042	0.748391
	DDX42	-0.67367	-0.65135	-0.79623	-0.75476	-0.72306	-0.80324	-0.6988	0.720908	0.719344	0.761574
	DDX49	-0.78174	-0.80518	-0.8386	-0.85016	-0.82479	-0.75093	-0.74436	0.82222	0.801842	0.800146
	DDX54	-0.52579	-0.61917	-0.72008	-0.61869	-0.51636	-0.77554	-0.48721	0.80658	0.761954	0.825157
	DEAF1	-0.56001	-0.50777	-0.62194	-0.61965	-0.4333	-0.66586	-0.54722	0.706043	0.749183	0.774258
	DEDD	-0.55337	-0.73166	-0.75409	-0.56347	-0.53394	-0.72743	-0.50852	0.755873	0.779714	0.838705
	DENND1A	-0.67927	-0.60758	-0.74232	-0.7001	-0.55718	-0.68115	-0.68147	0.768091	0.749145	0.793309
	DENR	-0.75282	-0.87853	-0.86597	-0.72479	-0.82754	-0.71788	-0.69983	0.730265	0.746764	0.781384
	DFFA	-0.68958	-0.74225	-0.77499	-0.7834	-0.75248	-0.77603	-0.69103	0.715966	0.723721	0.753729
	DGCR2	-0.51687	-0.57041	-0.65969	-0.55508	-0.45031	-0.72646	-0.49655	0.733476	0.785672	0.833986
	DGKE	-0.84125	-0.80528	-0.82422	-0.74702	-0.72158	-0.61467	-0.78481	0.70949	0.752214	0.737274
	DGUOK	-0.81086	-0.87168	-0.87478	-0.81001	-0.87669	-0.72292	-0.76763	0.768638	0.822145	0.800609
	DHCR7	-0.56252	-0.75519	-0.75706	-0.58418	-0.52415	-0.70222	-0.52604	0.794937	0.800229	0.86354
	DHPS	-0.79663	-0.78716	-0.86003	-0.79721	-0.72304	-0.76993	-0.75742	0.832552	0.870104	0.889443
	DHRS3	-0.56127	-0.70528	-0.69338	-0.5994	-0.55043	-0.67624	-0.57351	0.718408	0.835699	0.844764
	DHRS4	-0.77848	-0.7592	-0.78221	-0.79267	-0.72171	-0.72542	-0.73039	0.799874	0.899049	0.880542
	DHRS7	-0.64822	-0.66479	-0.7204	-0.66563	-0.73119	-0.71527	-0.61733	0.736807	0.866247	0.827072
	DHRS13	-0.79619	-0.81244	-0.88894	-0.80502	-0.73012	-0.78177	-0.75643	0.854825	0.900417	0.902661
	DHRSX	-0.80701	-0.81045	-0.81503	-0.70481	-0.69981	-0.66636	-0.74082	0.761195	0.830245	0.840777
	DHTKD1	-0.78183	-0.87406	-0.8791	-0.81101	-0.80256	-0.8387	-0.75814	0.866574	0.92499	0.945142
	DHX15	-0.68084	-0.76234	-0.82495	-0.75465	-0.71899	-0.79433	-0.68031	0.730743	0.722936	0.793543
	DHX30	-0.59543	-0.54099	-0.68219	-0.69197	-0.56148	-0.75208	-0.57339	0.775421	0.749864	0.786291
	DIABLO	-0.75903	-0.88697	-0.86761	-0.7388	-0.79356	-0.73935	-0.72034	0.745542	0.7942	0.817758
	DIP2B	-0.69864	-0.79814	-0.85654	-0.74199	-0.68112	-0.82086	-0.70926	0.791156	0.858346	0.897973
	DIRC2	-0.66095	-0.79873	-0.76798	-0.67119	-0.80464	-0.69044	-0.63265	0.710401	0.784231	0.786789
	DLAT	-0.76359	-0.87814	-0.86162	-0.77207	-0.827	-0.73148	-0.72444	0.722312	0.755244	0.774086
	DLD	-0.71195	-0.86789	-0.86347	-0.74373	-0.83452	-0.76644	-0.66955	0.758319	0.756893	0.799246
	DLG3	-0.78845	-0.83827	-0.83438	-0.76028	-0.6871	-0.75861	-0.75571	0.754273	0.834276	0.863071
	DLST	-0.64377	-0.79866	-0.78101	-0.63319	-0.5798	-0.69491	-0.60488	0.703221	0.774648	0.812904
	DLX1	-0.81961	-0.75145	-0.87096	-0.87501	-0.77988	-0.76881	-0.81644	0.877258	0.841828	0.857388
	DNAJA1	-0.67002	-0.84035	-0.82423	-0.65668	-0.78251	-0.73121	-0.60396	0.735745	0.748585	0.785794
	DNAJA2	-0.75649	-0.87937	-0.8701	-0.76681	-0.86668	-0.7548	-0.71156	0.766319	0.832648	0.83012
	DNAJA3	-0.79002	-0.83869	-0.83818	-0.81289	-0.78692	-0.72413	-0.72513	0.779197	0.776236	0.774733
	DNAJA4	-0.47777	-0.45737	-0.59746	-0.63021	-0.46181	-0.62313	-0.47809	0.741425	0.725484	0.732162
	DNAJB1	-0.60997	-0.76458	-0.73007	-0.55989	-0.53222	-0.65507	-0.5464	0.736199	0.773154	0.814608
	DNAJB2	-0.65398	-0.72493	-0.77178	-0.68824	-0.62078	-0.77385	-0.62239	0.830126	0.912837	0.925106
	DNAJB12	-0.5879	-0.66246	-0.73953	-0.58697	-0.55035	-0.67013	-0.54918	0.802669	0.838499	0.858514
	DNAJC4	-0.71751	-0.74715	-0.81172	-0.69379	-0.64241	-0.7771	-0.66668	0.83043	0.923877	0.942634
	DNAJC5	-0.71216	-0.79211	-0.8399	-0.6915	-0.60224	-0.77637	-0.66391	0.820847	0.864999	0.916421
	DNAJC7	-0.71542	-0.8542	-0.90177	-0.75042	-0.78659	-0.80348	-0.6834	0.779885	0.773246	0.818731
	DNAJC14	-0.75237	-0.83928	-0.88975	-0.72212	-0.73885	-0.84815	-0.69612	0.853243	0.897874	0.948896
	DNAJC16	-0.79884	-0.83289	-0.86903	-0.81363	-0.84218	-0.78991	-0.80368	0.78378	0.852732	0.88039
	DNAJC30	-0.64469	-0.77972	-0.78204	-0.63514	-0.58565	-0.70501	-0.56927	0.824893	0.859698	0.898388
	DNAL4	-0.83263	-0.88769	-0.90307	-0.79702	-0.79294	-0.76914	-0.77519	0.868228	0.912767	0.932628
	DNASE2B	-0.66328	-0.60571	-0.6543	-0.70905	-0.66381	-0.51962	-0.692	0.716062	0.782298	0.730847
	DNPEP	-0.62892	-0.65951	-0.74345	-0.74209	-0.64059	-0.80495	-0.60056	0.829684	0.875795	0.886833
	DNPH1	-0.5573	-0.69731	-0.70358	-0.63745	-0.63141	-0.65066	-0.49826	0.711308	0.711707	0.717986
	DOLK	-0.65638	-0.77356	-0.80659	-0.62242	-0.67415	-0.73851	-0.56559	0.834118	0.868171	0.889278
	DOLPP1	-0.84194	-0.87529	-0.89289	-0.77509	-0.74306	-0.73631	-0.76786	0.860856	0.88457	0.910215
	DOPEY2	-0.69521	-0.72013	-0.8178	-0.78886	-0.69938	-0.82355	-0.70393	0.867004	0.899869	0.920425
	DPAGT1	-0.67696	-0.82065	-0.84917	-0.71284	-0.68417	-0.77508	-0.64641	0.833469	0.866619	0.905253
	DPCD	-0.68988	-0.72501	-0.75142	-0.7032	-0.63799	-0.61209	-0.66234	0.742727	0.753281	0.774019
	DPF2	-0.7005	-0.77231	-0.80817	-0.70353	-0.65192	-0.7858	-0.65528	0.788556	0.857277	0.901201
	DPH2	-0.76561	-0.76958	-0.80255	-0.82695	-0.65204	-0.72566	-0.76553	0.796096	0.801224	0.832131
	DPM2	-0.70799	-0.82098	-0.85669	-0.69436	-0.67767	-0.74337	-0.62309	0.83182	0.80787	0.853203
	DPP3	-0.53883	-0.65969	-0.68078	-0.60922	-0.49444	-0.71624	-0.50315	0.736543	0.740716	0.793756
	DPP7	-0.68971	-0.56022	-0.70569	-0.76526	-0.72763	-0.73226	-0.62878	0.792569	0.765392	0.750743
	DRAP1	-0.58543	-0.7372	-0.75563	-0.60166	-0.63243	-0.71936	-0.51164	0.751172	0.774829	0.786176
	DRG2	-0.72696	-0.70965	-0.79136	-0.80786	-0.72747	-0.79095	-0.68919	0.845917	0.824942	0.848246
	DROSHA	-0.6547	-0.70947	-0.76902	-0.64978	-0.54948	-0.71731	-0.65987	0.71308	0.739424	0.807347
	DSP	-0.72611	-0.83476	-0.84339	-0.73706	-0.75147	-0.77006	-0.69707	0.764655	0.799971	0.869123
	DTD1	-0.76498	-0.84277	-0.83711	-0.76245	-0.79325	-0.69684	-0.70499	0.719009	0.731286	0.757449
	DUS1L	-0.60812	-0.64481	-0.74544	-0.77618	-0.6011	-0.74006	-0.60699	0.841936	0.763327	0.794086
	DUSP16	-0.52448	-0.69232	-0.69248	-0.60448	-0.59072	-0.71055	-0.47522	0.780743	0.777346	0.829446
	DYNC1H1	-0.57326	-0.66033	-0.73102	-0.57437	-0.50462	-0.75351	-0.559	0.718218	0.774305	0.837306
	DYNLL2	-0.61607	-0.69687	-0.73644	-0.59617	-0.50297	-0.7071	-0.59899	0.746931	0.807563	0.862984
	DYNLRB1	-0.72751	-0.84767	-0.82346	-0.64102	-0.68658	-0.69875	-0.64393	0.766462	0.857536	0.874252
	EAF1	-0.77538	-0.87799	-0.88717	-0.71424	-0.76709	-0.77674	-0.71856	0.817954	0.903705	0.92475
	EARS2	-0.82072	-0.77337	-0.87073	-0.87529	-0.79983	-0.79533	-0.79245	0.911475	0.881617	0.887275
	EBNA1BP2	-0.77829	-0.89154	-0.88356	-0.78499	-0.76888	-0.7692	-0.71877	0.80399	0.822171	0.845718
	EBP	-0.68109	-0.82857	-0.79275	-0.71923	-0.71011	-0.70566	-0.64038	0.736744	0.740887	0.756318
	ECE1	-0.56635	-0.61522	-0.70449	-0.55286	-0.46589	-0.71881	-0.55435	0.730815	0.813386	0.84864
	ECH1	-0.54789	-0.65728	-0.66275	-0.56689	-0.49682	-0.68153	-0.52901	0.719134	0.82468	0.838325
	ECI1	-0.74246	-0.8035	-0.81133	-0.80381	-0.78013	-0.77773	-0.69379	0.809762	0.822614	0.823528
	ECI2	-0.69769	-0.82494	-0.81456	-0.78472	-0.86035	-0.73678	-0.68239	0.75669	0.780836	0.776234
	ECSIT	-0.79919	-0.81899	-0.87694	-0.81756	-0.73551	-0.7868	-0.76896	0.869067	0.895782	0.915709
	EDARADD	-0.79492	-0.69278	-0.80177	-0.72181	-0.78042	-0.68668	-0.77721	0.704369	0.717065	0.709317
	EDC3	-0.73551	-0.72143	-0.82957	-0.81516	-0.70798	-0.81879	-0.74272	0.833285	0.903421	0.913144
	EDF1	-0.74515	-0.84265	-0.86917	-0.74085	-0.75056	-0.79259	-0.67076	0.854827	0.887131	0.912979
	EEF2	-0.65438	-0.66747	-0.78914	-0.71186	-0.64744	-0.79988	-0.61463	0.832526	0.848556	0.8883
	EEF2KMT	-0.82632	-0.80666	-0.8193	-0.72047	-0.67846	-0.6163	-0.77577	0.729032	0.798216	0.809503
	EEFSEC	-0.62102	-0.71975	-0.75097	-0.68408	-0.57746	-0.73467	-0.60003	0.8128	0.820086	0.87054
	EFNA1	-0.51994	-0.59667	-0.60458	-0.65955	-0.58347	-0.60335	-0.51731	0.731474	0.729855	0.717528
	EHF	-0.80239	-0.84603	-0.89681	-0.85797	-0.77624	-0.82742	-0.79858	0.879457	0.923871	0.95556
	EI24	-0.71921	-0.8743	-0.87793	-0.76874	-0.78108	-0.80757	-0.68716	0.842671	0.858024	0.899732
	EID1	-0.74631	-0.78115	-0.8624	-0.70504	-0.82745	-0.81059	-0.67981	0.764503	0.853923	0.859034
	EIF1AD	-0.55772	-0.67053	-0.71498	-0.60596	-0.51369	-0.71718	-0.54917	0.7226	0.730845	0.791089
	EIF2AK1	-0.73612	-0.86976	-0.84327	-0.77415	-0.81357	-0.78552	-0.67651	0.758087	0.792208	0.827905
	EIF2AK3	-0.62265	-0.75476	-0.80753	-0.64518	-0.70256	-0.73326	-0.61507	0.772788	0.847491	0.859305
	EIF2AK4	-0.78863	-0.75436	-0.83232	-0.86009	-0.89933	-0.77615	-0.78591	0.735886	0.781954	0.775277
	EIF2B1	-0.77581	-0.83365	-0.88545	-0.80793	-0.75219	-0.81841	-0.76446	0.835266	0.860273	0.90778
	EIF2B5	-0.66434	-0.72664	-0.76396	-0.87699	-0.80438	-0.77441	-0.70852	0.741678	0.748601	0.749321
	EIF2S3	-0.74142	-0.83257	-0.82398	-0.76162	-0.86064	-0.72078	-0.6856	0.708027	0.739823	0.74547
	EIF3B	-0.59978	-0.709	-0.79622	-0.72772	-0.65687	-0.80574	-0.56897	0.827353	0.766043	0.829922
	EIF3D	-0.70527	-0.78061	-0.83094	-0.76798	-0.81847	-0.74036	-0.67853	0.724626	0.738239	0.754898
	EIF3F	-0.74636	-0.84519	-0.87023	-0.7135	-0.7377	-0.76211	-0.68847	0.766157	0.810348	0.860533
	EIF3G	-0.62763	-0.72602	-0.7933	-0.64633	-0.63552	-0.75674	-0.5589	0.767356	0.794734	0.837418
	EIF3I	-0.79105	-0.89418	-0.89795	-0.83393	-0.82718	-0.81193	-0.76221	0.825027	0.856836	0.883365
	EIF4A1	-0.67778	-0.78785	-0.84389	-0.74087	-0.80992	-0.74329	-0.63393	0.739928	0.721002	0.740562
	EIF4B	-0.79017	-0.84975	-0.9104	-0.7859	-0.82238	-0.79476	-0.74531	0.801212	0.838645	0.882858
	EIF4G1	-0.51346	-0.70473	-0.74248	-0.57263	-0.5451	-0.77376	-0.47709	0.792637	0.808085	0.87124
	EIF4H	-0.73722	-0.84262	-0.87171	-0.73075	-0.71473	-0.79791	-0.69755	0.825294	0.867604	0.924193
	ELAVL1	-0.74447	-0.85698	-0.87373	-0.70133	-0.69318	-0.78091	-0.68927	0.809387	0.854344	0.901601
	ELK1	-0.80298	-0.8547	-0.88829	-0.7962	-0.76719	-0.82459	-0.75093	0.867137	0.896431	0.920911
	ELK4	-0.66774	-0.71152	-0.80559	-0.67038	-0.7215	-0.794	-0.64455	0.774387	0.843363	0.872623
	ELMO2	-0.7355	-0.72189	-0.80914	-0.70952	-0.67351	-0.73761	-0.72761	0.769824	0.877507	0.873935
	ELOA	-0.75443	-0.85942	-0.87179	-0.73315	-0.75833	-0.81799	-0.70469	0.804113	0.865835	0.921003
	ELOB	-0.76666	-0.83674	-0.82456	-0.71532	-0.77891	-0.71141	-0.67477	0.778988	0.821105	0.810405
	ELOF1	-0.67184	-0.77224	-0.79251	-0.68706	-0.62698	-0.6794	-0.62377	0.764736	0.782402	0.807494
	ELOVL1	-0.59092	-0.77103	-0.75342	-0.57083	-0.57855	-0.67589	-0.51767	0.773969	0.808641	0.840937
	ELOVL5	-0.68984	-0.83356	-0.88385	-0.71391	-0.79018	-0.80435	-0.6528	0.846142	0.858091	0.892996
	EMC1	-0.72642	-0.78725	-0.83506	-0.7769	-0.70129	-0.84555	-0.7322	0.806288	0.859453	0.907855
	EMC4	-0.77695	-0.84952	-0.84868	-0.7641	-0.8678	-0.7191	-0.71805	0.716004	0.753793	0.757735
	EMC10	-0.64266	-0.66281	-0.74389	-0.65117	-0.59377	-0.78179	-0.59882	0.799891	0.86427	0.896286
	EMD	-0.69284	-0.82206	-0.80797	-0.6279	-0.61474	-0.70161	-0.61851	0.780616	0.84028	0.870301
	EMSY	-0.72284	-0.77679	-0.82543	-0.68961	-0.64759	-0.72945	-0.72795	0.724837	0.774958	0.841782
	ENDOG	-0.71262	-0.81011	-0.80688	-0.69063	-0.64256	-0.68165	-0.62516	0.813131	0.812294	0.834138
	ENOPH1	-0.75973	-0.86413	-0.86541	-0.75326	-0.78671	-0.7615	-0.6977	0.804306	0.845318	0.855293
	ENSA	-0.80367	-0.88183	-0.87622	-0.80536	-0.85201	-0.7439	-0.75706	0.765192	0.736093	0.756871
	ENTPD5	-0.45971	-0.57471	-0.63017	-0.53478	-0.52492	-0.63792	-0.48558	0.708666	0.789323	0.79632
	ENTPD6	-0.72187	-0.77071	-0.84736	-0.83645	-0.73669	-0.83681	-0.71734	0.897729	0.921204	0.926229
	EPB41L4B	-0.83972	-0.78848	-0.81881	-0.80017	-0.74372	-0.6544	-0.84778	0.740503	0.791622	0.816433
	EPB41L5	-0.86369	-0.86505	-0.88137	-0.88385	-0.92512	-0.78733	-0.85572	0.810281	0.861357	0.866758
	EPCAM	-0.81895	-0.89912	-0.90389	-0.80543	-0.76955	-0.78805	-0.78782	0.814754	0.874783	0.8971
	EPM2AIP1	-0.76242	-0.68815	-0.80023	-0.83647	-0.86875	-0.77959	-0.76729	0.760684	0.834479	0.809517
	EPN2	-0.71586	-0.60147	-0.76352	-0.77954	-0.67418	-0.73999	-0.7358	0.797734	0.787709	0.818909
	EPN3	-0.54098	-0.57912	-0.67183	-0.58382	-0.42588	-0.68149	-0.50473	0.803839	0.815065	0.837852
	ERAL1	-0.73402	-0.84328	-0.83039	-0.7373	-0.7045	-0.74699	-0.66436	0.77069	0.776612	0.815853
	ERCC1	-0.74702	-0.77209	-0.84135	-0.72262	-0.77678	-0.80474	-0.68008	0.829324	0.896556	0.913587
	ERCC3	-0.67621	-0.68328	-0.7862	-0.79844	-0.79254	-0.84922	-0.69231	0.750535	0.781147	0.77741
	ERGIC1	-0.63552	-0.67202	-0.76295	-0.6964	-0.60147	-0.75783	-0.62085	0.84279	0.902429	0.913123
	ERGIC3	-0.66858	-0.77071	-0.77619	-0.67273	-0.69143	-0.72953	-0.60287	0.757339	0.801176	0.825966
	ERI3	-0.84972	-0.84751	-0.84334	-0.84645	-0.82256	-0.77175	-0.79761	0.781154	0.828443	0.836798
	ERN1	-0.62067	-0.66026	-0.76077	-0.65513	-0.56137	-0.69521	-0.63056	0.81998	0.854051	0.874376
	ERP29	-0.6485	-0.81149	-0.8088	-0.60842	-0.69075	-0.76382	-0.56829	0.77773	0.832612	0.874978
	ERVK3.1	-0.88088	-0.88051	-0.8754	-0.80549	-0.86748	-0.67167	-0.84487	0.742296	0.787929	0.780025
	ESRP1	-0.70884	-0.84757	-0.83041	-0.78465	-0.81043	-0.72749	-0.68006	0.798872	0.765871	0.808539
	ESRP2	-0.64196	-0.63968	-0.72118	-0.79029	-0.60618	-0.74976	-0.67639	0.805863	0.817924	0.846666
	ETFDH	-0.7605	-0.86299	-0.83413	-0.7769	-0.87148	-0.71783	-0.71916	0.742605	0.782634	0.788941
	EXD2	-0.85895	-0.86912	-0.90958	-0.86409	-0.79601	-0.80765	-0.84577	0.838884	0.913451	0.926585
	EXOSC4	-0.61572	-0.72508	-0.74025	-0.63081	-0.63242	-0.66865	-0.54933	0.751132	0.703497	0.750448
	EXOSC6	-0.5823	-0.69387	-0.75161	-0.61821	-0.50972	-0.76597	-0.55403	0.774429	0.804294	0.853684
	EXOSC10	-0.70081	-0.74814	-0.79671	-0.71909	-0.60212	-0.76856	-0.69065	0.728452	0.735921	0.805865
	EXT2	-0.69135	-0.74082	-0.78163	-0.71396	-0.85692	-0.77665	-0.65785	0.717974	0.801139	0.794398
	EZR	-0.5551	-0.67065	-0.7244	-0.56236	-0.52812	-0.76926	-0.54815	0.725304	0.775792	0.831714
	FAAH	-0.70711	-0.55113	-0.67443	-0.80593	-0.64142	-0.66446	-0.74211	0.724335	0.800247	0.749667
	FAAP20	-0.8289	-0.70865	-0.7767	-0.80154	-0.73938	-0.74114	-0.76849	0.783134	0.837641	0.83356
	FAF2	-0.74388	-0.82468	-0.85604	-0.71682	-0.68953	-0.76461	-0.70344	0.807194	0.878221	0.915786
	FAHD1	-0.5587	-0.67714	-0.6797	-0.5947	-0.48509	-0.65816	-0.51296	0.738373	0.751544	0.774752
	FAM20B	-0.73699	-0.85758	-0.8648	-0.71147	-0.74049	-0.80191	-0.68934	0.801923	0.82654	0.889022
	FAM53C	-0.56844	-0.66563	-0.71692	-0.67599	-0.57155	-0.74627	-0.53092	0.810767	0.825081	0.872826
	FAM83H	-0.51103	-0.57679	-0.65329	-0.58976	-0.48848	-0.69252	-0.49492	0.776405	0.700008	0.791724
	FAM84B	-0.5395	-0.64541	-0.71093	-0.63584	-0.61469	-0.73091	-0.53222	0.781691	0.766597	0.825815
	FAM89B	-0.59306	-0.68142	-0.73267	-0.59819	-0.53728	-0.72361	-0.54526	0.787516	0.832564	0.868374
	FAM98C	-0.5853	-0.51909	-0.60449	-0.64528	-0.49425	-0.63227	-0.5632	0.733988	0.784143	0.774225
	FAM103A1	-0.81829	-0.85371	-0.83388	-0.82954	-0.90373	-0.70722	-0.79812	0.701127	0.774852	0.760723
	FAM110A	-0.5934	-0.65199	-0.71339	-0.58887	-0.45331	-0.6952	-0.53797	0.778646	0.811407	0.845733
	FAM117B	-0.83427	-0.7857	-0.88525	-0.80833	-0.82859	-0.8029	-0.81538	0.843899	0.897196	0.914902
	FAM120A	-0.66276	-0.76881	-0.83688	-0.69396	-0.65429	-0.81909	-0.6384	0.861256	0.894984	0.9366
	FAM120AOS	-0.80008	-0.85832	-0.90297	-0.79023	-0.7999	-0.81008	-0.74002	0.885276	0.925494	0.943679
	FAM120B	-0.65402	-0.68686	-0.77846	-0.70121	-0.6719	-0.76443	-0.64257	0.717827	0.753458	0.811972
	FAM127B	-0.62212	-0.67227	-0.68956	-0.5827	-0.49834	-0.67035	-0.5668	0.727548	0.767831	0.812876
	FAM129B	-0.63682	-0.6937	-0.79114	-0.67398	-0.6462	-0.8272	-0.59824	0.852428	0.861852	0.901492
	FAM134A	-0.72185	-0.78351	-0.84631	-0.75876	-0.69301	-0.84937	-0.70526	0.861971	0.912797	0.953547
	FAM134C	-0.70967	-0.7819	-0.82908	-0.77371	-0.86552	-0.85271	-0.69379	0.781336	0.826381	0.841663
	FAM155B	-0.74229	-0.75479	-0.75814	-0.68721	-0.5528	-0.5501	-0.70853	0.762063	0.780842	0.7993
	FAM160A1	-0.71703	-0.77023	-0.81656	-0.76062	-0.6327	-0.75075	-0.7073	0.837198	0.866639	0.902332
	FAM168B	-0.60733	-0.69769	-0.74144	-0.58015	-0.53062	-0.73909	-0.58005	0.752594	0.815096	0.875033
	FAM174A	-0.72552	-0.72145	-0.80568	-0.73682	-0.69232	-0.81548	-0.67317	0.829302	0.909421	0.921858
	FAM174B	-0.76266	-0.7759	-0.86219	-0.83973	-0.75621	-0.81475	-0.78524	0.872731	0.919629	0.938249
	FAM189B	-0.61658	-0.68261	-0.76057	-0.67909	-0.5659	-0.72547	-0.5788	0.814242	0.782792	0.838406
	FAM199X	-0.72259	-0.79628	-0.82237	-0.70845	-0.67379	-0.78538	-0.69182	0.769873	0.863613	0.884632
	FAM206A	-0.85927	-0.90233	-0.89429	-0.84819	-0.90837	-0.7008	-0.84109	0.773941	0.793755	0.800794
	FAM208B	-0.76528	-0.82494	-0.87174	-0.76479	-0.78644	-0.78397	-0.75574	0.75254	0.800076	0.826289
	FAM210B	-0.84293	-0.88228	-0.89984	-0.80611	-0.87226	-0.78256	-0.78435	0.798948	0.849333	0.85551
	FAM234A	-0.67216	-0.71588	-0.78646	-0.64053	-0.56428	-0.76721	-0.61971	0.815078	0.875157	0.906689
	FANCF	-0.84378	-0.83245	-0.84943	-0.87421	-0.80491	-0.7556	-0.8197	0.835647	0.898767	0.892088
	FARSA	-0.71711	-0.80748	-0.85229	-0.707	-0.6504	-0.78489	-0.66276	0.824147	0.853184	0.894231
	FASN	-0.623	-0.71026	-0.81818	-0.71055	-0.62461	-0.78245	-0.591	0.902593	0.83165	0.875877
	FASTKD5	-0.67187	-0.83773	-0.85303	-0.66888	-0.70079	-0.774	-0.6303	0.801242	0.815675	0.871406
	FAXC	-0.88005	-0.77001	-0.79237	-0.84256	-0.68691	-0.61739	-0.86855	0.710358	0.762751	0.753006
	FBP1	-0.61102	-0.69158	-0.66114	-0.66353	-0.57706	-0.65203	-0.58622	0.728313	0.791731	0.82871
	FBRS	-0.55857	-0.62013	-0.69129	-0.56537	-0.44323	-0.71914	-0.51387	0.765235	0.812744	0.857547
	FBXL14	-0.55662	-0.59877	-0.6918	-0.56295	-0.46779	-0.70055	-0.52675	0.754085	0.823379	0.853545
	FBXO3	-0.8079	-0.85579	-0.85085	-0.80975	-0.90839	-0.70587	-0.81941	0.701947	0.792627	0.784481
	FBXO21	-0.7698	-0.80982	-0.8708	-0.77922	-0.72739	-0.81475	-0.75322	0.860981	0.902635	0.945681
	FBXO25	-0.82408	-0.80659	-0.85291	-0.8336	-0.81682	-0.73541	-0.84587	0.735509	0.844541	0.836665
	FBXO28	-0.7426	-0.86145	-0.87976	-0.71536	-0.78623	-0.81703	-0.6854	0.788794	0.822912	0.871384
	FBXO34	-0.6497	-0.7505	-0.77348	-0.65291	-0.59628	-0.78847	-0.61838	0.720794	0.853981	0.88191
	FBXO38	-0.72812	-0.72861	-0.82399	-0.80635	-0.83509	-0.78931	-0.75181	0.725662	0.776624	0.790299
	FBXO42	-0.83156	-0.78783	-0.86058	-0.8727	-0.78266	-0.83457	-0.838	0.843215	0.896513	0.922155
	FBXO46	-0.59474	-0.61623	-0.71652	-0.60022	-0.47133	-0.72398	-0.57655	0.734569	0.746869	0.815061
	FBXW5	-0.48858	-0.55791	-0.63727	-0.56656	-0.42059	-0.70792	-0.46189	0.751099	0.761504	0.803247
	FBXW9	-0.7327	-0.7106	-0.77716	-0.77575	-0.64271	-0.68558	-0.68389	0.828591	0.785061	0.796761
	FBXW11	-0.78467	-0.75906	-0.83703	-0.84815	-0.81112	-0.78914	-0.82645	0.760106	0.823513	0.836597
	FEM1C	-0.8283	-0.87817	-0.88997	-0.7753	-0.86597	-0.7461	-0.8077	0.739755	0.827066	0.844918
	FH	-0.6707	-0.86387	-0.81128	-0.66904	-0.7704	-0.67306	-0.60859	0.702486	0.71342	0.743137
	FIBP	-0.75065	-0.82583	-0.82702	-0.73517	-0.72496	-0.73259	-0.69921	0.751069	0.815399	0.834466
	FITM2	-0.68973	-0.73755	-0.77943	-0.70031	-0.66684	-0.6928	-0.65789	0.82103	0.887548	0.866974
	FKBP2	-0.47935	-0.59747	-0.64291	-0.47838	-0.4444	-0.64093	-0.4234	0.714369	0.786	0.813942
	FKBP4	-0.77635	-0.87538	-0.89775	-0.79854	-0.82943	-0.79711	-0.7136	0.884349	0.901878	0.915391
	FKBP5	-0.75457	-0.85125	-0.92046	-0.82435	-0.82714	-0.81328	-0.75479	0.901274	0.875055	0.900866
	FLAD1	-0.66216	-0.73208	-0.74143	-0.70064	-0.62076	-0.66063	-0.60879	0.764642	0.712293	0.735026
	FLNB	-0.70817	-0.67134	-0.80506	-0.74367	-0.72161	-0.83212	-0.67948	0.874705	0.898715	0.917645
	FLYWCH2	-0.77888	-0.82911	-0.86141	-0.71541	-0.7207	-0.78277	-0.68469	0.851206	0.902526	0.9101
	FN3K	-0.72088	-0.79486	-0.81907	-0.73548	-0.59202	-0.72127	-0.69045	0.843169	0.881273	0.913376
	FNBP1L	-0.87763	-0.82111	-0.87056	-0.89989	-0.85547	-0.78304	-0.87985	0.759308	0.811148	0.824223
	FOXA1	-0.80883	-0.84558	-0.90956	-0.82817	-0.7937	-0.85696	-0.77603	0.916552	0.971942	1
	FOXJ3	-0.70268	-0.77216	-0.78306	-0.68067	-0.57865	-0.71307	-0.69554	0.721359	0.809581	0.865242
	FOXK2	-0.63059	-0.73419	-0.76123	-0.58619	-0.51042	-0.70157	-0.57313	0.749224	0.762942	0.831332
	FOXO3	-0.81565	-0.7805	-0.85914	-0.82763	-0.77023	-0.847	-0.77876	0.862092	0.920336	0.925495
	FOXP1	-0.59846	-0.71868	-0.77826	-0.62735	-0.57294	-0.72687	-0.60017	0.76893	0.851107	0.883632
	FOXRED2	-0.69992	-0.80807	-0.82177	-0.65194	-0.6312	-0.74753	-0.63192	0.825252	0.853648	0.906702
	FRK	-0.61817	-0.71066	-0.68832	-0.70227	-0.5932	-0.69282	-0.6456	0.723877	0.782631	0.793547
	FTSJ1	-0.59931	-0.69757	-0.74469	-0.67369	-0.59621	-0.75934	-0.54275	0.760594	0.766298	0.778512
	FUBP3	-0.77198	-0.83232	-0.87665	-0.73524	-0.71131	-0.79863	-0.7348	0.821566	0.861547	0.921149
	FUNDC1	-0.72346	-0.84408	-0.83391	-0.71731	-0.83202	-0.72355	-0.68522	0.720565	0.787869	0.791467
	FXR2	-0.54885	-0.67427	-0.76777	-0.57251	-0.54912	-0.77025	-0.51182	0.749913	0.758866	0.833465
	G3BP1	-0.72673	-0.86508	-0.85603	-0.73287	-0.8299	-0.73507	-0.66503	0.72607	0.738414	0.769342
	G3BP2	-0.71086	-0.85279	-0.88066	-0.76262	-0.82574	-0.83391	-0.68428	0.804832	0.851694	0.876333
	G6PC3	-0.69677	-0.77648	-0.81947	-0.65026	-0.61373	-0.75009	-0.62975	0.82561	0.860232	0.902944
	GABPB1	-0.83885	-0.89419	-0.90185	-0.86346	-0.87433	-0.74658	-0.8362	0.740668	0.77775	0.795268
	GADD45G	-0.69593	-0.69519	-0.74508	-0.62184	-0.506	-0.59806	-0.65036	0.773726	0.791402	0.803691
	GADD45GIP1	-0.6835	-0.80486	-0.78985	-0.66809	-0.73543	-0.70212	-0.61549	0.715782	0.750644	0.754783
	GALNT7	-0.79368	-0.77184	-0.87739	-0.85477	-0.88765	-0.81736	-0.79728	0.83292	0.854111	0.85017
	GALNT11	-0.76436	-0.77441	-0.87185	-0.79434	-0.78359	-0.8225	-0.73476	0.877812	0.932598	0.948418
	GAMT	-0.54894	-0.6152	-0.6013	-0.53081	-0.47705	-0.57501	-0.45911	0.722321	0.705626	0.75787
	GANAB	-0.69098	-0.80601	-0.86144	-0.73049	-0.72166	-0.85543	-0.66476	0.850213	0.891891	0.938013
	GAPDH	-0.68344	-0.82853	-0.79487	-0.68441	-0.67327	-0.6831	-0.60539	0.721951	0.73357	0.76411
	GATA2	-0.67821	-0.68187	-0.80433	-0.74704	-0.71629	-0.80191	-0.64427	0.888186	0.874926	0.908256
	GCAT	-0.71252	-0.75235	-0.79907	-0.81026	-0.77313	-0.74687	-0.69269	0.851963	0.882596	0.861336
	GCC1	-0.44677	-0.54204	-0.6281	-0.49768	-0.36202	-0.65258	-0.44249	0.733174	0.734445	0.786237
	GCSH	-0.83499	-0.86884	-0.87841	-0.80483	-0.79898	-0.72747	-0.81151	0.799498	0.862743	0.884679
	GDE1	-0.77196	-0.88568	-0.88542	-0.76095	-0.80417	-0.7831	-0.71412	0.820278	0.873826	0.879624
	GDI1	-0.6662	-0.69623	-0.74562	-0.62044	-0.52297	-0.69039	-0.63183	0.755101	0.82274	0.855214
	GDPGP1	-0.64541	-0.59426	-0.6538	-0.73541	-0.57574	-0.66592	-0.65067	0.741054	0.829488	0.808266
	GEMIN4	-0.66744	-0.6851	-0.76463	-0.7585	-0.64412	-0.77517	-0.63798	0.770738	0.776168	0.808738
	GEMIN8	-0.8481	-0.85624	-0.90454	-0.90328	-0.85336	-0.77949	-0.82143	0.881327	0.882615	0.882172
	GFER	-0.71524	-0.83176	-0.81197	-0.68805	-0.70024	-0.72018	-0.62553	0.789227	0.804991	0.816196
	GFM1	-0.74949	-0.88424	-0.8812	-0.725	-0.8288	-0.7556	-0.69762	0.77891	0.809776	0.829971
	GFPT1	-0.63069	-0.78593	-0.81215	-0.68406	-0.71894	-0.76892	-0.63241	0.778789	0.867858	0.867285
	GID8	-0.70275	-0.8481	-0.83837	-0.68145	-0.65447	-0.74912	-0.64835	0.798739	0.841655	0.889055
	GIGYF2	-0.61419	-0.66722	-0.77431	-0.6636	-0.63662	-0.78187	-0.62225	0.725997	0.764694	0.82471
	GLB1L2	-0.75307	-0.80998	-0.85647	-0.85801	-0.75955	-0.7497	-0.74907	0.867994	0.88658	0.906405
	GLE1	-0.81683	-0.85966	-0.91072	-0.82676	-0.75715	-0.81922	-0.78588	0.859204	0.876675	0.919293
	GLO1	-0.75148	-0.81967	-0.813	-0.72341	-0.86307	-0.65092	-0.69267	0.710165	0.751203	0.732025
	GLTP	-0.65148	-0.7662	-0.77809	-0.63598	-0.61459	-0.71638	-0.60855	0.808178	0.88706	0.897539
	GLUD1	-0.66994	-0.67216	-0.74466	-0.78854	-0.83787	-0.75968	-0.69922	0.755987	0.781284	0.801324
	GLYR1	-0.67997	-0.68213	-0.7974	-0.77939	-0.66457	-0.84458	-0.68506	0.828797	0.857089	0.877028
	GMEB2	-0.50972	-0.50098	-0.59549	-0.56159	-0.33181	-0.60354	-0.49799	0.706245	0.712661	0.752367
	GMPR	-0.71952	-0.71055	-0.82159	-0.76919	-0.7337	-0.76655	-0.68597	0.890508	0.856006	0.84243
	GNA11	-0.61163	-0.66655	-0.72445	-0.56481	-0.48931	-0.72906	-0.5629	0.752804	0.809751	0.861631
	GNAS	-0.53566	-0.6765	-0.70893	-0.48586	-0.46774	-0.67677	-0.4737	0.714311	0.791696	0.827656
	GNB1	-0.58734	-0.65518	-0.72002	-0.59462	-0.50787	-0.75257	-0.56922	0.745201	0.822479	0.867957
	GNB2	-0.67655	-0.75062	-0.80679	-0.70424	-0.61153	-0.78743	-0.63493	0.856394	0.905436	0.934239
	GNE	-0.71445	-0.82228	-0.81391	-0.75699	-0.72275	-0.77182	-0.75864	0.763034	0.855238	0.892552
	GNL2	-0.81016	-0.88109	-0.8947	-0.87554	-0.87223	-0.80977	-0.81737	0.751604	0.799384	0.807482
	GNL3L	-0.62547	-0.71487	-0.81627	-0.7164	-0.62713	-0.82088	-0.59981	0.816812	0.780426	0.836137
	GNMT	-0.54028	-0.64991	-0.63915	-0.56626	-0.52801	-0.59066	-0.50571	0.76698	0.782155	0.78302
	GOLGA5	-0.73163	-0.86142	-0.83923	-0.67844	-0.7615	-0.71612	-0.66942	0.739719	0.833906	0.846299
	GOLGB1	-0.6086	-0.68501	-0.76385	-0.72457	-0.75587	-0.73274	-0.66426	0.708056	0.740987	0.761425
	GOLM1	-0.61423	-0.70715	-0.79847	-0.66109	-0.62632	-0.78476	-0.60562	0.817163	0.887079	0.895331
	GOLPH3	-0.76674	-0.87494	-0.92015	-0.78617	-0.80136	-0.85531	-0.74076	0.896428	0.934607	0.95582
	GOLPH3L	-0.69615	-0.83678	-0.85136	-0.77934	-0.85042	-0.78401	-0.70893	0.752524	0.80788	0.809429
	GORASP2	-0.51696	-0.67939	-0.7131	-0.51457	-0.48196	-0.69327	-0.49877	0.720008	0.792184	0.836847
	GOSR1	-0.68088	-0.79868	-0.81928	-0.64132	-0.65444	-0.74208	-0.64448	0.720539	0.810364	0.852484
	GOSR2	-0.60449	-0.76186	-0.80271	-0.64229	-0.61143	-0.72148	-0.59222	0.777995	0.804021	0.828427
	GOT1	-0.69853	-0.8404	-0.79554	-0.69211	-0.66049	-0.69744	-0.65304	0.767253	0.814304	0.852143
	GOT2	-0.61909	-0.77626	-0.7508	-0.64124	-0.58703	-0.70643	-0.57425	0.777961	0.840859	0.863402
	GPD1L	-0.56867	-0.62062	-0.7489	-0.57846	-0.62695	-0.71117	-0.47853	0.789115	0.789041	0.797869
	GPD2	-0.70871	-0.85296	-0.84275	-0.73399	-0.76579	-0.81475	-0.68737	0.752932	0.82679	0.865862
	GPI	-0.653	-0.78944	-0.77536	-0.66782	-0.57513	-0.69276	-0.61253	0.739077	0.750803	0.809206
	GPKOW	-0.6506	-0.73814	-0.78934	-0.68381	-0.58531	-0.77433	-0.60112	0.829706	0.843646	0.878311
	GPN2	-0.50233	-0.52177	-0.61368	-0.59336	-0.40885	-0.70328	-0.49191	0.709639	0.717551	0.772022
	GPR107	-0.80702	-0.85284	-0.86715	-0.77794	-0.9172	-0.74449	-0.76623	0.752322	0.802143	0.804268
	GPR108	-0.59517	-0.71373	-0.7441	-0.62552	-0.58104	-0.74794	-0.54496	0.774571	0.83899	0.869244
	GPR137	-0.53237	-0.60568	-0.65361	-0.51912	-0.40779	-0.65462	-0.49978	0.720046	0.777768	0.824552
	GPS1	-0.77434	-0.85638	-0.87289	-0.78277	-0.75349	-0.78217	-0.70319	0.858905	0.882739	0.901286
	GPT2	-0.56233	-0.67858	-0.68261	-0.61841	-0.5238	-0.65403	-0.49926	0.741554	0.700231	0.769034
	GPX4	-0.66468	-0.78722	-0.78657	-0.62593	-0.6655	-0.72132	-0.58078	0.768561	0.806456	0.829405
	GRAMD1A	-0.57509	-0.48454	-0.66537	-0.64839	-0.51166	-0.75928	-0.5704	0.734827	0.748357	0.774222
	GRHL2	-0.70682	-0.75882	-0.81926	-0.8312	-0.81774	-0.7952	-0.67876	0.891487	0.857758	0.881707
	GRHPR	-0.72841	-0.82272	-0.81431	-0.77036	-0.7468	-0.77197	-0.69298	0.841608	0.876129	0.891634
	GRINA	-0.54731	-0.68052	-0.72639	-0.57493	-0.54589	-0.70546	-0.4936	0.81555	0.791714	0.859252
	GRPEL1	-0.60945	-0.79358	-0.79282	-0.65022	-0.6159	-0.72028	-0.5713	0.809369	0.796045	0.848272
	GRSF1	-0.71629	-0.84011	-0.86664	-0.77922	-0.86643	-0.81191	-0.68783	0.790596	0.790203	0.821131
	GRWD1	-0.66723	-0.75118	-0.8035	-0.63983	-0.62604	-0.77564	-0.59336	0.786529	0.783689	0.848402
	GSK3A	-0.61506	-0.74639	-0.75065	-0.5709	-0.52406	-0.69308	-0.56746	0.732548	0.785577	0.850736
	GSK3B	-0.7527	-0.83876	-0.85497	-0.75408	-0.75962	-0.74127	-0.74439	0.716364	0.768811	0.814583
	GSPT1	-0.7758	-0.87025	-0.89065	-0.81502	-0.84035	-0.79792	-0.73052	0.801326	0.811305	0.825106
	GSR	-0.62173	-0.79513	-0.79666	-0.67591	-0.7469	-0.76467	-0.57139	0.741869	0.779233	0.808031
	GSS	-0.60634	-0.74464	-0.7369	-0.63811	-0.61214	-0.6916	-0.53846	0.723419	0.724701	0.75803
	GTF3C1	-0.68945	-0.64102	-0.78921	-0.78285	-0.72068	-0.8322	-0.68405	0.868427	0.884117	0.886342
	GTF3C2	-0.75829	-0.79297	-0.84785	-0.86503	-0.82037	-0.80671	-0.74417	0.788764	0.756366	0.791827
	GTF3C4	-0.88619	-0.85566	-0.90403	-0.82719	-0.84425	-0.78707	-0.84154	0.799071	0.837939	0.869884
	GTF3C6	-0.78423	-0.84886	-0.87774	-0.8073	-0.869	-0.79861	-0.7494	0.798721	0.828568	0.824748
	GTPBP4	-0.70651	-0.82468	-0.85684	-0.77221	-0.74552	-0.75373	-0.69011	0.740182	0.745974	0.76294
	GTPBP6	-0.82637	-0.74114	-0.8275	-0.80626	-0.71196	-0.73632	-0.80135	0.802149	0.840453	0.852022
	GUCY1A3	-0.75953	-0.76671	-0.85608	-0.78846	-0.81593	-0.76035	-0.74217	0.813009	0.893589	0.860104
	H1F0	-0.72573	-0.80976	-0.835	-0.69276	-0.68008	-0.78647	-0.65504	0.838378	0.894681	0.933302
	H1FX	-0.79665	-0.83529	-0.8206	-0.75449	-0.79679	-0.70963	-0.733	0.715009	0.744201	0.769875
	H2AFJ	-0.63781	-0.70162	-0.76363	-0.67931	-0.76216	-0.69232	-0.59253	0.789836	0.836627	0.789643
	H2AFV	-0.70043	-0.84514	-0.82164	-0.66138	-0.6544	-0.70534	-0.64423	0.713089	0.74657	0.798306
	HACD2	-0.71842	-0.86728	-0.84402	-0.69811	-0.80228	-0.71573	-0.6698	0.790842	0.792449	0.827154
	HACD3	-0.7727	-0.83647	-0.85946	-0.73268	-0.86124	-0.79806	-0.6966	0.770165	0.839608	0.862414
	HADHA	-0.67742	-0.82562	-0.84914	-0.72761	-0.78583	-0.81315	-0.64175	0.802526	0.843018	0.872631
	HADHB	-0.63843	-0.79879	-0.77802	-0.70192	-0.82584	-0.73567	-0.60177	0.704791	0.762721	0.769616
	HAGH	-0.63029	-0.74816	-0.74437	-0.65607	-0.53533	-0.68643	-0.57017	0.798838	0.799645	0.828309
	HAX1	-0.72276	-0.84421	-0.8023	-0.70299	-0.80056	-0.66818	-0.6561	0.7165	0.732927	0.733791
	HCFC1R1	-0.71773	-0.7828	-0.78126	-0.5744	-0.66728	-0.65618	-0.62166	0.709571	0.801952	0.805091
	HDAC1	-0.85092	-0.8707	-0.88613	-0.90735	-0.85924	-0.83117	-0.85841	0.790387	0.868539	0.877871
	HDAC3	-0.79017	-0.85933	-0.88961	-0.80504	-0.77836	-0.81049	-0.72204	0.860833	0.887128	0.920459
	HDAC11	-0.58096	-0.53975	-0.61385	-0.59364	-0.43808	-0.57218	-0.55472	0.766252	0.810838	0.804732
	HDHD2	-0.79386	-0.78507	-0.84375	-0.85543	-0.89092	-0.80826	-0.81192	0.708765	0.786648	0.79982
	HDLBP	-0.53844	-0.65363	-0.7325	-0.59204	-0.53864	-0.74942	-0.53278	0.76755	0.836604	0.872466
	HEATR5B	-0.79075	-0.82019	-0.9003	-0.83851	-0.82652	-0.80949	-0.82711	0.781064	0.816687	0.844733
	HEBP2	-0.71316	-0.83275	-0.81901	-0.75459	-0.89011	-0.71791	-0.67848	0.724183	0.739867	0.744134
	HECTD4	-0.66535	-0.5983	-0.73551	-0.79823	-0.68587	-0.77717	-0.68833	0.764262	0.775035	0.802872
	HES1	-0.60539	-0.7394	-0.75479	-0.6015	-0.53116	-0.70319	-0.55355	0.786369	0.835105	0.855807
	HGH1	-0.69092	-0.74388	-0.78	-0.64487	-0.64603	-0.65465	-0.64486	0.738137	0.708066	0.781885
	HIBADH	-0.69493	-0.82773	-0.80963	-0.74578	-0.82768	-0.7396	-0.64602	0.776861	0.81682	0.834174
	HID1	-0.61899	-0.67322	-0.78318	-0.72537	-0.60617	-0.77883	-0.62752	0.840051	0.885523	0.889904
	HIGD2A	-0.60808	-0.75998	-0.77621	-0.59553	-0.60625	-0.73963	-0.51992	0.787279	0.812266	0.856612
	HINT2	-0.6999	-0.81237	-0.75036	-0.62675	-0.64833	-0.62833	-0.62408	0.716056	0.78129	0.782362
	HINT3	-0.74431	-0.86224	-0.86297	-0.75152	-0.84327	-0.81692	-0.68202	0.797935	0.848787	0.86515
	HIPK2	-0.62199	-0.68781	-0.76148	-0.64574	-0.52856	-0.70441	-0.62182	0.784191	0.827898	0.883471
	HIVEP1	-0.68881	-0.77661	-0.87516	-0.7091	-0.73014	-0.78728	-0.70701	0.771301	0.808091	0.868343
	HK1	-0.47022	-0.58648	-0.67089	-0.47808	-0.41181	-0.69544	-0.43412	0.720828	0.77003	0.813016
	HKR1	-0.62828	-0.50355	-0.67293	-0.75838	-0.61944	-0.70947	-0.66926	0.728642	0.750275	0.758757
	HLCS	-0.5817	-0.60487	-0.67324	-0.66308	-0.55775	-0.72812	-0.59868	0.760731	0.811857	0.839704
	HM13	-0.54454	-0.69522	-0.74311	-0.56776	-0.54626	-0.68752	-0.51622	0.783529	0.828474	0.855808
	HMG20B	-0.66317	-0.67903	-0.80153	-0.78689	-0.7088	-0.85725	-0.63072	0.875111	0.860973	0.887228
	HMGCR	-0.81527	-0.90219	-0.9072	-0.84671	-0.87306	-0.79249	-0.80378	0.769401	0.827344	0.838506
	HMGXB3	-0.75209	-0.71798	-0.84345	-0.8565	-0.751	-0.81738	-0.75232	0.894547	0.902156	0.908257
	HMOX2	-0.55289	-0.73072	-0.73112	-0.54128	-0.54921	-0.68135	-0.46528	0.740237	0.771304	0.792612
	HN1L	-0.80605	-0.8969	-0.9155	-0.80168	-0.80337	-0.82895	-0.74151	0.880631	0.908817	0.927511
	HNRNPA0	-0.57741	-0.59888	-0.70568	-0.60844	-0.51748	-0.76985	-0.551	0.722422	0.744118	0.80402
	HNRNPF	-0.64852	-0.83342	-0.82493	-0.6471	-0.6697	-0.77559	-0.60562	0.774273	0.83091	0.866294
	HNRNPK	-0.7515	-0.86824	-0.88956	-0.76855	-0.815	-0.78995	-0.71766	0.79903	0.824198	0.858806
	HNRNPL	-0.80647	-0.88649	-0.89165	-0.82199	-0.8351	-0.82921	-0.77619	0.79219	0.832375	0.864511
	HNRNPR	-0.7596	-0.78439	-0.85617	-0.77683	-0.72334	-0.7895	-0.77408	0.75912	0.782601	0.843631
	HOMER2	-0.76735	-0.72986	-0.83717	-0.82939	-0.71637	-0.78641	-0.75851	0.895835	0.926672	0.92747
	HOMEZ	-0.54483	-0.63987	-0.64093	-0.51228	-0.42019	-0.60206	-0.48807	0.704499	0.77833	0.8249
	HOXA10	-0.7126	-0.79122	-0.80458	-0.72947	-0.77093	-0.69315	-0.67369	0.754131	0.750173	0.814407
	HOXA13	-0.61419	-0.71446	-0.68231	-0.60517	-0.55375	-0.5873	-0.5567	0.703231	0.750964	0.789198
	HOXB13	-0.83551	-0.82765	-0.88943	-0.83675	-0.79548	-0.82483	-0.7987	0.895875	1	0.971942
	HPN	-0.7069	-0.65816	-0.728	-0.80479	-0.68253	-0.74151	-0.7229	0.823086	0.878724	0.878404
	HS1BP3	-0.42448	-0.57193	-0.56965	-0.45479	-0.39345	-0.58375	-0.37821	0.700371	0.759352	0.752665
	HSD17B1	-0.59766	-0.61586	-0.69108	-0.61634	-0.47467	-0.72741	-0.57215	0.762929	0.817453	0.849759
	HSD17B4	-0.70683	-0.84896	-0.84466	-0.69826	-0.80741	-0.74012	-0.67393	0.77202	0.826632	0.836644
	HSD17B10	-0.70874	-0.85411	-0.83034	-0.69976	-0.69123	-0.72665	-0.64102	0.804643	0.830787	0.856533
	HSP90AB1	-0.73273	-0.85028	-0.89497	-0.7628	-0.77934	-0.83196	-0.68876	0.866436	0.902424	0.934645
	HSPA1B	-0.60976	-0.77502	-0.77873	-0.57917	-0.60052	-0.6969	-0.53727	0.782826	0.789205	0.826613
	HSPA5	-0.57541	-0.72579	-0.7877	-0.63671	-0.63882	-0.78676	-0.55065	0.817935	0.842225	0.872509
	HSPA9	-0.8143	-0.89479	-0.93297	-0.83754	-0.83375	-0.82352	-0.77527	0.874103	0.898341	0.931112
	HSPBP1	-0.71319	-0.74835	-0.78501	-0.71251	-0.67319	-0.74534	-0.64575	0.756644	0.757125	0.790556
	HSPE1	-0.78823	-0.87903	-0.86299	-0.8234	-0.87232	-0.69363	-0.7511	0.758582	0.738225	0.745838
	HUS1	-0.76444	-0.72199	-0.79	-0.89374	-0.8154	-0.6666	-0.82375	0.744705	0.730175	0.718752
	HUWE1	-0.64814	-0.74417	-0.79689	-0.65181	-0.57878	-0.76752	-0.62935	0.786721	0.826181	0.884177
	HYOU1	-0.64814	-0.7792	-0.83696	-0.7162	-0.64496	-0.8016	-0.64457	0.834501	0.871809	0.912986
	HYPK	-0.74889	-0.82301	-0.89498	-0.78725	-0.75183	-0.77906	-0.69504	0.869773	0.871133	0.890263
	IARS2	-0.69683	-0.83369	-0.82827	-0.7216	-0.86512	-0.73269	-0.6505	0.703638	0.718554	0.742353
	ICA1	-0.75001	-0.74488	-0.83414	-0.85826	-0.77371	-0.78984	-0.76767	0.808817	0.84377	0.847448
	ICK	-0.65088	-0.805	-0.81658	-0.69026	-0.71486	-0.77755	-0.63333	0.780508	0.847207	0.910952
	IDH1	-0.71482	-0.81674	-0.84054	-0.75347	-0.81702	-0.77523	-0.67975	0.816746	0.889544	0.876154
	IDH3A	-0.7235	-0.86616	-0.85752	-0.68722	-0.73181	-0.71208	-0.66826	0.750328	0.802184	0.830988
	IDH3G	-0.5936	-0.68078	-0.71978	-0.60086	-0.49528	-0.69219	-0.53936	0.733652	0.782986	0.820283
	IFT22	-0.78633	-0.86491	-0.83406	-0.73142	-0.76953	-0.64729	-0.7287	0.761833	0.789092	0.80011
	IGF1R	-0.67954	-0.54728	-0.7076	-0.69511	-0.5834	-0.67191	-0.68838	0.754163	0.796165	0.789163
	IGSF8	-0.69938	-0.69439	-0.80173	-0.74995	-0.69028	-0.80638	-0.67861	0.882322	0.916232	0.93919
	IKBKAP	-0.80613	-0.71616	-0.83389	-0.85542	-0.84172	-0.75905	-0.82188	0.740206	0.716935	0.74304
	ILF3	-0.70409	-0.6888	-0.77873	-0.72206	-0.59391	-0.75086	-0.66487	0.741194	0.713532	0.780964
	IMP3	-0.62394	-0.74149	-0.74414	-0.68874	-0.68604	-0.73087	-0.57612	0.740915	0.821262	0.827374
	IMP4	-0.60988	-0.78254	-0.79261	-0.64874	-0.62234	-0.73326	-0.57739	0.799339	0.812374	0.852828
	IMPAD1	-0.70366	-0.7911	-0.84726	-0.76742	-0.87797	-0.803	-0.6707	0.812318	0.815569	0.838215
	IMPDH2	-0.74098	-0.69096	-0.79391	-0.79122	-0.80594	-0.72802	-0.68557	0.762645	0.727183	0.748849
	INCA1	-0.78624	-0.62737	-0.76051	-0.81108	-0.75352	-0.68146	-0.79267	0.762509	0.806167	0.79141
[truncated: 1,300 more rows]

## Sheet: Figure 4d
392 Detected Genes	Cell Score Pre	Cell Score Post
[truncated: 112 more rows]

[truncated: 3 more sheets: Figure 4e, Figure 5f, Figure 5g]
